# Supplementary material for: Airbnb and neighborhood crime: The incursion of tourists or the erosion of local social dynamics?
Source: PLoS One. 2021 Jul 14;16(7):e0253315. doi: 10.1371/journal.pone.0253315 (PMC8279333; doi:10.1371/journal.pone.0253315)
Supplement: S1 Data — (CSV) [file pone.0253315.s002.csv]

CT_ID_10	year	parcelpct	privateconflict	socdis	udensity	violence	ISD_nbhd	rperunit	udensity_lag1	udensity_lag2	parcelpct_lag1	parcelpct_lag2	rperunit_lag1	rperunit_lag2	medincome
25025000100	2011	0.001194743130227	14.4304574762051	7.36874424316856	0.000614250614250614	32.8523180841265	1	0.00245700245700246	NA	NA	NA	NA	NA	NA	53699
25025000100	2012	0.00716845878136201	18.0759803921569	6.12745098039216	0.00356930398572278	27.2671568627451	1	0.00594883997620464	0.000614250614250614	NA	0.001194743130227	NA	0.00245700245700246	NA	53571
25025000100	2013	0.004778972520908	13.892672296377	8.17216017433942	0.00242571255306246	39.2263688368292	1	0.00303214069132808	0.00356930398572278	0.000614250614250614	0.00716845878136201	0.001194743130227	0.00594883997620464	0.00245700245700246	54107
25025000100	2014	0.016726403823178	11.94743130227	6.45161290322581	0.0142063001852996	21.2664277180406	1	0.0105003088326127	0.00242571255306246	0.00356930398572278	0.004778972520908	0.00716845878136201	0.00303214069132808	0.00594883997620464	53015
25025000100	2015	0.031063321385902	13.9245929734362	4.28449014567266	0.0160142348754448	21.4224507283633	1	0.103202846975089	0.0142063001852996	0.00242571255306246	0.016726403823178	0.004778972520908	0.0105003088326127	0.00303214069132808	58542
25025000100	2016	0.0549581839904421	13.0676949443016	4.71293916023993	0.0329994107248085	17.3521850899743	1	0.388921626399529	0.0160142348754448	0.0142063001852996	0.031063321385902	0.016726403823178	0.103202846975089	0.0105003088326127	69818
25025000100	2017	0.0908004778972521	10.497000856898	5.1413881748072	0.0474890829694323	17.9948586118252	1	0.627183406113537	0.0329994107248085	0.0160142348754448	0.0549581839904421	0.031063321385902	0.388921626399529	0.103202846975089	72478
25025000201	2011	0	8.65384615384616	3.84615384615385	0	17.6282051282051	1	0	NA	NA	NA	NA	NA	NA	64792
25025000201	2012	0.00402144772117962	10.7386918320859	1.62707452001302	0.001914486279515	14.9690855841198	1	0	0	NA	0	NA	0	NA	65506
25025000201	2013	0.00938337801608579	7.00365408038977	4.56760048721072	0.0045016077170418	15.2253349573691	1	0	0.001914486279515	0	0.00402144772117962	0	0	0	63784
25025000201	2014	0.00804289544235925	7.59921193357726	1.68871376301717	0.00460526315789474	11.8209963411202	1	0.0289473684210526	0.0045016077170418	0.001914486279515	0.00938337801608579	0.00402144772117962	0	0	65446
25025000201	2015	0.0187667560321716	8.81514130152969	2.33341975628727	0.00909681611435997	5.44464609800363	1	0.120857699805068	0.00460526315789474	0.0045016077170418	0.00804289544235925	0.00938337801608579	0.0289473684210526	0	68406
25025000201	2016	0.017426273458445	7.5187969924812	1.55561317085818	0.00840879689521345	6.22245268343272	1	0.135187580853816	0.00909681611435997	0.00460526315789474	0.0187667560321716	0.00804289544235925	0.120857699805068	0.0289473684210526	80932
25025000201	2017	0.0254691689008043	5.18537723619393	1.55561317085818	0.0122659780503551	5.70391495981333	1	0.229180116204003	0.00840879689521345	0.00909681611435997	0.017426273458445	0.0187667560321716	0.135187580853816	0.120857699805068	80496
25025000202	2011	0.00147492625368732	9.53481652701531	6.64547818549552	0.000651890482398957	18.2028315515747	1	0.00130378096479791	NA	NA	NA	NA	NA	NA	53542
25025000202	2012	0	13.2107983917289	7.75416427340609	0	27.5703618609994	1	0.0153538050734312	0.000651890482398957	NA	0.00147492625368732	NA	0.00130378096479791	NA	54607
25025000202	2013	0.00147492625368732	13.3816559799275	9.47867298578199	0.000683526999316473	23.4178979648732	1	0.025974025974026	0	0.000651890482398957	0	0.00147492625368732	0.0153538050734312	0.00130378096479791	51636
25025000202	2014	0.00294985250737463	8.9261563429808	4.59832296456586	0.00134680134680135	15.1474168244523	1	0.0471380471380471	0.000683526999316473	0	0.00147492625368732	0	0.025974025974026	0.0153538050734312	52083
25025000202	2015	0.00589970501474926	7.53390256152687	1.25565042692115	0.00267379679144385	14.3144148669011	1	0.0695187165775401	0.00134680134680135	0.000683526999316473	0.00294985250737463	0.00147492625368732	0.0471380471380471	0.025974025974026	60714
25025000202	2016	0.00884955752212389	9.79407332998493	2.76243093922652	0.00392156862745098	12.054244098443	1	0.0581699346405229	0.00267379679144385	0.00134680134680135	0.00589970501474926	0.00294985250737463	0.0695187165775401	0.0471380471380471	66875
25025000202	2017	0.0147492625368732	10.7985936715218	3.76695128076344	0.00643500643500643	10.7985936715218	1	0.0296010296010296	0.00392156862745098	0.00267379679144385	0.00884955752212389	0.00589970501474926	0.0581699346405229	0.0695187165775401	72529
25025000301	2011	0.00354609929078014	11.1524163568773	3.30441966129698	0.00160384923817161	25.1961999173895	1	0.00641539695268645	NA	NA	NA	NA	NA	NA	89236
25025000301	2012	0.00886524822695036	8.61715223635617	4.92408699220353	0.00402252614641995	26.2617972917522	1	0.0080450522928399	0.00160384923817161	NA	0.00354609929078014	NA	0.00641539695268645	NA	89688
25025000301	2013	0	8.84955752212389	17.330383480826	0	23.598820058997	1	0.0158465387823186	0.00402252614641995	0.00160384923817161	0.00886524822695036	0.00354609929078014	0.0080450522928399	0.00641539695268645	81927
25025000301	2014	0.0159574468085106	5.01930501930502	4.24710424710425	0.00843170320404722	13.5135135135135	1	0.0708263069139966	0	0.00402252614641995	0	0.00886524822695036	0.0158465387823186	0.0080450522928399	78250
25025000301	2015	0.0159574468085106	6.19621342512909	3.44234079173838	0.00749375520399667	8.60585197934595	1	0.130724396336386	0.00843170320404722	0	0.0159574468085106	0	0.0708263069139966	0.0158465387823186	79792
25025000301	2016	0.0177304964539007	5.50774526678141	2.06540447504303	0.00941780821917808	7.91738382099828	1	0.0770547945205479	0.00749375520399667	0.00843170320404722	0.0159574468085106	0.0159574468085106	0.130724396336386	0.0708263069139966	86773
25025000301	2017	0.0354609929078014	6.19621342512909	0.688468158347676	0.0198961937716263	5.50774526678141	1	0.177335640138408	0.00941780821917808	0.00749375520399667	0.0177304964539007	0.0159574468085106	0.0770547945205479	0.130724396336386	101761
25025000302	2011	0.00355239786856128	5.47645125958379	2.19058050383352	0.00150262960180316	10.2227090178897	1	0	NA	NA	NA	NA	NA	NA	78198
25025000302	2012	0.00355239786856128	5.61167227833894	2.24466891133558	0.00228484386900229	10.1010101010101	1	0.00152322924600152	0.00150262960180316	NA	0.00355239786856128	NA	0	NA	69438
25025000302	2013	0.00710479573712256	6.94444444444444	4.16666666666667	0.00386398763523957	6.59722222222222	1	0.0208655332302937	0.00228484386900229	0.00150262960180316	0.00355239786856128	0.00355239786856128	0.00152322924600152	0	69384
25025000302	2014	0.0106571936056838	7.39549839228296	2.89389067524116	0.00455580865603645	9.64630225080386	1	0.0493545937737282	0.00386398763523957	0.00228484386900229	0.00710479573712256	0.00355239786856128	0.0208655332302937	0.00152322924600152	70362
25025000302	2015	0.0159857904085258	5.31757754800591	2.06794682422452	0.00813008130081301	4.43131462333826	1	0.0635624538063563	0.00455580865603645	0.00386398763523957	0.0106571936056838	0.00710479573712256	0.0493545937737282	0.0208655332302937	72647
25025000302	2016	0.0142095914742451	5.31757754800591	1.7725258493353	0.00745712155108128	4.72673559822747	1	0.141685309470544	0.00813008130081301	0.00455580865603645	0.0159857904085258	0.0106571936056838	0.0635624538063563	0.0493545937737282	72526
25025000302	2017	0.019538188277087	4.43131462333826	4.13589364844904	0.0102040816326531	3.54505169867061	1	0.120262390670554	0.00745712155108128	0.00813008130081301	0.0142095914742451	0.0159857904085258	0.141685309470544	0.0635624538063563	90691
25025000401	2011	0	5.57692307692308	2.69230769230769	0	9.80769230769231	1	0	NA	NA	NA	NA	NA	NA	35104
25025000401	2012	0.00196850393700787	10.44540796216	1.97083169097359	0.000345781466113416	13.7958218368151	1	0.000691562932226833	0	NA	0	NA	0	NA	35050
25025000401	2013	0.00196850393700787	6.83760683760684	3.41880341880342	0.000349162011173184	9.49667616334283	1	0	0.000345781466113416	0	0.00196850393700787	0	0.000691562932226833	0	38290
25025000401	2014	0.031496062992126	4.48605422274234	2.53559586502828	0.00578871201157742	5.65632923737078	1	0.00687409551374819	0.000349162011173184	0.000345781466113416	0.00196850393700787	0.00196850393700787	0	0.000691562932226833	37819
25025000401	2015	0.0255905511811024	5.86854460093897	1.76056338028169	0.00546050236621769	4.49921752738654	1	0.0764470331270477	0.00578871201157742	0.000349162011173184	0.031496062992126	0.00196850393700787	0.00687409551374819	0	44009
25025000401	2016	0.0334645669291339	3.71674491392801	0.391236306729264	0.00662251655629139	5.08607198748044	1	0.069168506254599	0.00546050236621769	0.00578871201157742	0.0255905511811024	0.031496062992126	0.0764470331270477	0.00687409551374819	47619
25025000401	2017	0.0767716535433071	4.49921752738654	1.56494522691706	0.014919941775837	3.52112676056338	1	0.2372634643377	0.00662251655629139	0.00546050236621769	0.0334645669291339	0.0255905511811024	0.069168506254599	0.0764470331270477	50082
25025000402	2011	0.00863557858376511	9.26445816956766	3.64963503649635	0.00333778371161549	19.0903986524424	1	0.00667556742323097	NA	NA	NA	NA	NA	NA	55459
25025000402	2012	0	11.3599480688088	4.86854917234664	0	21.7461863031483	1	0.00671140939597315	0.00333778371161549	NA	0.00863557858376511	NA	0.00667556742323097	NA	57064
25025000402	2013	0.00345423143350604	11.6498740554156	8.18639798488665	0.00135685210312076	23.2997481108312	1	0.00474898236092266	0	0.00333778371161549	0	0.00863557858376511	0.00671140939597315	0.00667556742323097	55756
25025000402	2014	0.0120898100172712	12.2062862374123	5.18767165090021	0.00470114170584285	18.6145865120537	1	0.0523841504365346	0.00135685210312076	0	0.00345423143350604	0	0.00474898236092266	0.00671140939597315	54186
25025000402	2015	0.0138169257340242	7.86942582337511	5.82920431361119	0.00540175557056043	13.4071699213057	1	0.133018230925051	0.00470114170584285	0.00135685210312076	0.0120898100172712	0.00345423143350604	0.0523841504365346	0.00474898236092266	51776
25025000402	2016	0.0207253886010363	7.28650539201399	4.37190323520839	0.00902151283830673	11.3669484115418	1	0.160999306037474	0.00540175557056043	0.00470114170584285	0.0138169257340242	0.0120898100172712	0.133018230925051	0.0523841504365346	60214
25025000402	2017	0.0310880829015544	9.03526668609735	4.66336345088895	0.0133868808567604	12.5327892742641	1	0.20281124497992	0.00902151283830673	0.00540175557056043	0.0207253886010363	0.0138169257340242	0.160999306037474	0.133018230925051	69661
25025000502	2011	0.0214285714285714	3.31513260530421	3.1201248049922	0.00200300450676014	9.94539781591264	1	0	NA	NA	NA	NA	NA	NA	46205
25025000502	2012	0.0142857142857143	4.29722470904208	2.6857654431513	0.0010136847440446	7.87824529991047	1	0	0.00200300450676014	NA	0.0214285714285714	NA	0	NA	43064
25025000502	2013	0.0285714285714286	4.25196850393701	3.1496062992126	0.00258397932816537	9.60629921259843	1	0.00361757105943152	0.0010136847440446	0.00200300450676014	0.0142857142857143	0.0214285714285714	0	0	43672
25025000502	2014	0.05	2.37127371273713	3.04878048780488	0.00692225772097977	7.96070460704607	1	0.00372736954206603	0.00258397932816537	0.0010136847440446	0.0285714285714286	0.0142857142857143	0.00361757105943152	0	36667
25025000502	2015	0.05	3.57082128889645	4.08093861588165	0.00633579725448786	6.97160346879782	1	0.0454065469904963	0.00692225772097977	0.00258397932816537	0.05	0.0285714285714286	0.00372736954206603	0.00361757105943152	45230
25025000502	2016	0.107142857142857	3.74086039789152	4.25097772487672	0.00904255319148936	2.7206257439211	1	0.0808510638297872	0.00633579725448786	0.00692225772097977	0.05	0.05	0.0454065469904963	0.00372736954206603	51652
25025000502	2017	0.135714285714286	3.91089950688658	4.08093861588165	0.0127186009538951	5.4412514878422	1	0.112877583465819	0.00904255319148936	0.00633579725448786	0.107142857142857	0.05	0.0808510638297872	0.0454065469904963	57621
25025000503	2011	0	2.57864878803507	2.06291903042806	0	8.25167612171222	1	0	NA	NA	NA	NA	NA	NA	49531
25025000503	2012	0	7.88229111928534	0	0	8.93326326852339	1	0	0	NA	0	NA	0	NA	56349
25025000503	2013	0.0555555555555556	7.15648854961832	5.72519083969466	0.00388500388500389	8.11068702290076	1	0	0	0	0	0	0	0	55962
25025000503	2014	0.0833333333333333	5.29865125240848	1.92678227360308	0.00554675118858954	12.52408477842	1	0.0316957210776545	0.00388500388500389	0	0.0555555555555556	0	0	0	44167
25025000503	2015	0.0972222222222222	8.00753650494583	1.41309467734338	0.00700389105058366	4.71031559114461	1	0.0575875486381323	0.00554675118858954	0.00388500388500389	0.0833333333333333	0.0555555555555556	0.0316957210776545	0	56037
25025000503	2016	0.0972222222222222	6.59444182760245	0.942063118228921	0.00602863602110023	9.42063118228921	1	0.0859080633006782	0.00700389105058366	0.00554675118858954	0.0972222222222222	0.0833333333333333	0.0575875486381323	0.0316957210776545	56522
25025000503	2017	0.125	5.18134715025907	1.88412623645784	0.0082089552238806	5.18134715025907	1	0.155970149253731	0.00602863602110023	0.00700389105058366	0.0972222222222222	0.0972222222222222	0.0859080633006782	0.0575875486381323	62389
25025000504	2011	0.0037593984962406	6.53742110009017	2.02885482416592	0.000317460317460317	11.7222723174031	1	0	NA	NA	NA	NA	NA	NA	33444
25025000504	2012	0.0225563909774436	8.76154392611887	2.60478332938669	0.002	12.0767227089747	1	0.00533333333333333	0.000317460317460317	NA	0.0037593984962406	NA	0	NA	36339
25025000504	2013	0.0300751879699248	11.3280308508074	9.6408773198361	0.00285612281328097	16.6305133767173	1	0.0160656908247055	0.002	0.000317460317460317	0.0225563909774436	0.0037593984962406	0.00533333333333333	0	41630
25025000504	2014	0.0150375939849624	6.86448184233835	2.87865367581931	0.00187476565429321	12.1789193976971	1	0.0277465316835396	0.00285612281328097	0.002	0.0300751879699248	0.0225563909774436	0.0160656908247055	0.00533333333333333	35962
25025000504	2015	0.0827067669172932	4.27062261182288	2.92200494493145	0.00925212027756361	8.31647561249719	1	0.107170393215112	0.00187476565429321	0.00285612281328097	0.0150375939849624	0.0300751879699248	0.0277465316835396	0.0160656908247055	40694
25025000504	2016	0.0789473684210526	7.64216677905147	4.04585300067431	0.00825206301575394	12.8118678354686	1	0.0892723180795199	0.00925212027756361	0.00187476565429321	0.0827067669172932	0.0150375939849624	0.107170393215112	0.0277465316835396	48676
25025000504	2017	0.109022556390977	6.96785794560575	3.14677455608002	0.0114285714285714	7.64216677905147	1	0.132952380952381	0.00825206301575394	0.00925212027756361	0.0789473684210526	0.0827067669172932	0.0892723180795199	0.107170393215112	44065
25025000601	2011	0	14.3837855508336	11.1147433801896	0	23.5371036286368	1	0	NA	NA	NA	NA	NA	NA	54635
25025000601	2012	0	7.23497955331865	11.3243158225857	0	22.6486316451714	1	0	0	NA	0	NA	0	NA	56477
25025000601	2013	0.0100502512562814	14.8755312689739	19.7328476017001	0.00607697501688049	36.1262902246509	1	0	0	0	0	0	0	0	52125
25025000601	2014	0.0134003350083752	13.060760931289	7.95002839295855	0.00556715379262352	27.2572402044293	1	0.00626304801670146	0.00607697501688049	0	0.0100502512562814	0	0	0	53796
25025000601	2015	0.0117252931323283	10.2631578947368	6.57894736842105	0.0047361299052774	16.5789473684211	1	0.054127198917456	0.00556715379262352	0.00607697501688049	0.0134003350083752	0.0100502512562814	0.00626304801670146	0	54352
25025000601	2016	0.016750418760469	8.68421052631579	5.78947368421053	0.00738255033557047	16.3157894736842	1	0.0503355704697987	0.0047361299052774	0.00556715379262352	0.0117252931323283	0.0134003350083752	0.054127198917456	0.00626304801670146	58750
25025000601	2017	0.0318257956448911	10.7894736842105	5.26315789473684	0.0135961930659415	15.5263157894737	1	0.1162474507138	0.00738255033557047	0.0047361299052774	0.016750418760469	0.0117252931323283	0.0503355704697987	0.054127198917456	64625
25025000602	2011	0	12.8205128205128	8.01282051282051	0	53.9529914529915	1	0	NA	NA	NA	NA	NA	NA	26648
25025000602	2012	0.0118110236220472	13.631090487239	6.67053364269142	0.00144857556735876	51.0440835266821	1	0.0106228874939643	0	NA	0	NA	0	NA	25574
25025000602	2013	0.0551181102362205	13.0422455344485	9.07286645874681	0.0110386352232815	71.4488233626311	1	0.00903161063723031	0.00144857556735876	0	0.0118110236220472	0	0.0106228874939643	0	26138
25025000602	2014	0.0236220472440945	12.5874125874126	6.99300699300699	0.0032171581769437	47.5524475524476	1	0.0595174262734584	0.0110386352232815	0.00144857556735876	0.0551181102362205	0.0118110236220472	0.00903161063723031	0.0106228874939643	26165
25025000602	2015	0.0433070866141732	10.7802874743326	5.39014373716632	0.00904736562001064	46.2012320328542	1	0.125066524747206	0.0032171581769437	0.0110386352232815	0.0236220472440945	0.0551181102362205	0.0595174262734584	0.00903161063723031	24286
25025000602	2016	0.0748031496062992	11.0369609856263	9.49691991786448	0.0139484978540773	46.9712525667351	1	0.260729613733906	0.00904736562001064	0.0032171581769437	0.0433070866141732	0.0236220472440945	0.125066524747206	0.0595174262734584	25364
25025000602	2017	0.118110236220472	11.5503080082136	6.41683778234086	0.0192600101368474	41.3244353182752	1	0.15864166244298	0.0139484978540773	0.00904736562001064	0.0748031496062992	0.0433070866141732	0.260729613733906	0.125066524747206	31023
25025000701	2011	0.0224215246636771	7.011393514461	2.92141396435875	0.00217108119843682	16.9442009932807	1	0	NA	NA	NA	NA	NA	NA	51354
25025000701	2012	0.00896860986547085	10.1126841953193	4.33400751227969	0.00089126559714795	14.446691707599	1	0	0.00217108119843682	NA	0.0224215246636771	NA	0	NA	46796
25025000701	2013	0.031390134529148	7.67805136351602	4.50092666137146	0.00318761384335155	16.1503839025682	1	0.00910746812386157	0.00089126559714795	0.00217108119843682	0.00896860986547085	0.0224215246636771	0	0	42003
25025000701	2014	0.0986547085201794	6.62758093295947	3.05888350751976	0.0109489051094891	15.0395105786388	1	0.0552007299270073	0.00318761384335155	0.00089126559714795	0.031390134529148	0.00896860986547085	0.00910746812386157	0	40565
25025000701	2015	0.0852017937219731	7.4487895716946	2.79329608938547	0.0113430127041742	10.4748603351955	1	0.202813067150635	0.0109489051094891	0.00318761384335155	0.0986547085201794	0.031390134529148	0.0552007299270073	0.00910746812386157	43086
25025000701	2016	0.147982062780269	5.58659217877095	3.49162011173184	0.0165400089405454	9.31098696461825	1	0.223960661600358	0.0113430127041742	0.0109489051094891	0.0852017937219731	0.0986547085201794	0.202813067150635	0.0552007299270073	49600
25025000701	2017	0.170403587443946	6.28491620111732	2.56052141527002	0.0198825124265703	8.14711359404097	1	0.296430185268866	0.0165400089405454	0.0113430127041742	0.147982062780269	0.0852017937219731	0.223960661600358	0.202813067150635	58199
25025000703	2011	0.0217391304347826	14.8533234311177	15.5959896026736	0.00217076700434153	38.2473078351281	1	0	NA	NA	NA	NA	NA	NA	20129
25025000703	2012	0.0217391304347826	13.3511348464619	27.5923453493547	0.00217864923747277	47.6190476190476	1	0	0.00217076700434153	NA	0.0217391304347826	NA	0	NA	20811
25025000703	2013	0.0652173913043478	17.2413793103448	19.5712954333644	0.00815660685154975	68.0335507921715	1	0	0.00217864923747277	0.00217076700434153	0.0217391304347826	0.0217391304347826	0	0	19219
25025000703	2014	0.115942028985507	18.3861082737487	18.8968335035751	0.0165505226480836	68.4371807967314	1	0.0191637630662021	0.00815660685154975	0.00217864923747277	0.0652173913043478	0.0217391304347826	0	0	21219
25025000703	2015	0.166666666666667	12.9802699896158	16.0955347871236	0.0257320319432121	64.3821391484943	1	0.356699201419698	0.0165505226480836	0.00815660685154975	0.115942028985507	0.0652173913043478	0.0191637630662021	0	29116
25025000703	2016	0.181159420289855	21.2876427829699	19.2107995846314	0.0329067641681901	78.920041536864	1	0.430530164533821	0.0257320319432121	0.0165505226480836	0.166666666666667	0.115942028985507	0.356699201419698	0.0191637630662021	32002
25025000703	2017	0.173913043478261	11.9418483904465	12.9802699896158	0.0271790065604499	50.8826583592939	1	0.356138706654171	0.0329067641681901	0.0257320319432121	0.181159420289855	0.166666666666667	0.430530164533821	0.356699201419698	32778
25025000704	2011	0	13.8334663474328	14.0994945464219	0	27.1348762968875	1	0	NA	NA	NA	NA	NA	NA	44774
25025000704	2012	0.0219298245614035	12.3112659698026	8.59465737514518	0.00208855472013367	20.2090592334495	1	0.000417710944026733	0	NA	0	NA	0	NA	46782
25025000704	2013	0.0307017543859649	13.846514902605	9.85684111710866	0.0029940119760479	32.6214503637644	1	0.00342172797262618	0.00208855472013367	0	0.0219298245614035	0	0.000417710944026733	0	44259
25025000704	2014	0.105263157894737	9.51327433628319	8.6283185840708	0.0120950323974082	17.9203539823009	1	0.0181425485961123	0.0029940119760479	0.00208855472013367	0.0307017543859649	0.0219298245614035	0.00342172797262618	0.000417710944026733	49417
25025000704	2015	0.087719298245614	5.4561326931471	9.82103884766478	0.00855798031664527	12.8764731558271	1	0.0804450149764656	0.0120950323974082	0.0029940119760479	0.105263157894737	0.0307017543859649	0.0181425485961123	0.00342172797262618	48633
25025000704	2016	0.140350877192982	5.23788738542121	7.63858577040594	0.0170794192997438	17.4596246180707	1	0.149017933390265	0.00855798031664527	0.0120950323974082	0.087719298245614	0.105263157894737	0.0804450149764656	0.0181425485961123	50577
25025000704	2017	0.210526315789474	9.60279353993889	7.63858577040594	0.0254934210526316	16.3683980794413	1	0.303865131578947	0.0170794192997438	0.00855798031664527	0.140350877192982	0.087719298245614	0.149017933390265	0.0804450149764656	60039
25025000802	2011	0.00626304801670146	15.668202764977	9.7432521395655	0.001915097350782	27.781435154707	1	0.010213852537504	NA	NA	NA	NA	NA	NA	36881
25025000802	2012	0.00626304801670146	14.5188053097345	8.98783185840708	0.00198544010589014	28.6227876106195	1	0.0181998676373263	0.001915097350782	NA	0.00626304801670146	NA	0.010213852537504	NA	37951
25025000802	2013	0.00835073068893528	13.3426966292135	11.376404494382	0.00273691412931919	32.4438202247191	1	0.017105713308245	0.00198544010589014	0.001915097350782	0.00626304801670146	0.00626304801670146	0.0181998676373263	0.010213852537504	39032
25025000802	2014	0.0302713987473904	15.8295281582953	11.2633181126332	0.0115870786516854	37.2907153729072	1	0.0568820224719101	0.00273691412931919	0.00198544010589014	0.00835073068893528	0.00626304801670146	0.017105713308245	0.0181998676373263	31198
25025000802	2015	0.0511482254697286	16.3685965444074	9.093664746893	0.0181058495821727	32.7371930888148	1	0.160515320334262	0.0115870786516854	0.00273691412931919	0.0302713987473904	0.00835073068893528	0.0568820224719101	0.017105713308245	38389
25025000802	2016	0.0835073068893528	16.2170354652925	9.093664746893	0.032480995162405	38.0418308578357	1	0.370421561852108	0.0181058495821727	0.0115870786516854	0.0511482254697286	0.0302713987473904	0.160515320334262	0.0568820224719101	36000
25025000802	2017	0.0824634655532359	11.9733252500758	8.48742043043346	0.0337477797513321	25.1591391330706	1	0.498756660746004	0.032480995162405	0.0181058495821727	0.0835073068893528	0.0511482254697286	0.370421561852108	0.160515320334262	39443
25025000803	2011	0.0634920634920635	0.868809730668983	11.989574283232	0.013681592039801	5.73414422241529	1	0	NA	NA	NA	NA	NA	NA	28304
25025000803	2012	0.0317460317460317	0.818598559266536	15.7170923379175	0.00589622641509434	6.22134905042567	1	0	0.013681592039801	NA	0.0634920634920635	NA	0	NA	31414
25025000803	2013	0.158730158730159	1.12287455887071	15.3994225216554	0.0172043010752688	5.93519409688803	1	0.0537634408602151	0.00589622641509434	0.013681592039801	0.0317460317460317	0.0634920634920635	0	0	33914
25025000803	2014	0.0952380952380952	0.944733112895607	8.6600535348764	0.0206659012629162	5.66839867737364	1	0.273249138920781	0.0172043010752688	0.00589622641509434	0.158730158730159	0.0317460317460317	0.0537634408602151	0	31683
25025000803	2015	0.19047619047619	1.11874700335624	2.71695700815087	0.067816091954023	5.75355601726067	1	0.620689655172414	0.0206659012629162	0.0172043010752688	0.0952380952380952	0.158730158730159	0.273249138920781	0.0537634408602151	32140
25025000803	2016	0.19047619047619	0.159821000479463	1.11874700335624	0.0220858895705521	4.15534601246604	1	0.0920245398773006	0.067816091954023	0.0206659012629162	0.19047619047619	0.0952380952380952	0.620689655172414	0.273249138920781	44286
25025000803	2017	0.142857142857143	1.11874700335624	1.91785200575356	0.0175879396984925	2.71695700815087	1	0.0665829145728643	0.0220858895705521	0.067816091954023	0.19047619047619	0.19047619047619	0.0920245398773006	0.620689655172414	67647
25025010103	2011	0	2.02891199594218	1.01445599797109	0	1.52168399695663	9	0	NA	NA	NA	NA	NA	NA	14953
25025010103	2012	0	1.07991360691145	1.07991360691145	0	4.31965442764579	9	0	0	NA	0	NA	0	NA	18542
25025010103	2013	0	1.65700082850041	1.10466721900028	0	6.90417011875173	9	0	0	0	0	0	0	0	17868
25025010103	2014	0.0121951219512195	0.81190798376184	0.54127198917456	0.00446428571428571	4.60081190798376	9	0.0424107142857143	0	0	0	0	0	0	28690
25025010103	2015	0.0121951219512195	0.53850296176629	1.07700592353258	0.00422832980972516	3.23101777059774	9	0.0697674418604651	0.00446428571428571	0	0.0121951219512195	0	0.0424107142857143	0	24444
25025010103	2016	0.0548780487804878	0.807754442649435	0	0.0180360721442886	2.15401184706516	9	0.140280561122244	0.00422832980972516	0.00446428571428571	0.0121951219512195	0.0121951219512195	0.0697674418604651	0.0424107142857143	30717
25025010103	2017	0.0609756097560976	0.807754442649435	0.807754442649435	0.0230326295585413	3.23101777059774	9	0.264875239923225	0.0180360721442886	0.00422832980972516	0.0548780487804878	0.0121951219512195	0.140280561122244	0.0697674418604651	31218
25025010104	2011	0.052863436123348	5.73370142280739	14.4404332129964	0.00594693504117109	14.6527925249522	9	0	NA	NA	NA	NA	NA	NA	29818
25025010104	2012	0.0220264317180617	5.12163892445583	11.3102859581733	0.00236742424242424	14.7247119078105	9	0.000473484848484848	0.00594693504117109	NA	0.052863436123348	NA	0	NA	28098
25025010104	2013	0.066079295154185	7.52508361204013	9.82441471571906	0.00736015701668302	13.3779264214047	9	0.0112855740922473	0.00236742424242424	0.00594693504117109	0.0220264317180617	0.052863436123348	0.000473484848484848	0	34779
25025010104	2014	0.079295154185022	4.96175315278065	11.3706843084557	0.0125439036628199	15.5054786024395	9	0.0662318113396889	0.00736015701668302	0.00236742424242424	0.066079295154185	0.0220264317180617	0.0112855740922473	0.000473484848484848	47204
25025010104	2015	0.105726872246696	6.74708648538131	17.5833162952361	0.0155077538769385	13.0852586383153	9	0.159579789894947	0.0125439036628199	0.00736015701668302	0.079295154185022	0.066079295154185	0.0662318113396889	0.0112855740922473	55278
25025010104	2016	0.123348017621145	5.1114291555919	9.20057248006542	0.0206757438224912	13.6986301369863	9	0.249117498739284	0.0155077538769385	0.0125439036628199	0.105726872246696	0.079295154185022	0.159579789894947	0.0662318113396889	57500
25025010104	2017	0.167400881057269	3.68022899202617	5.92925782048661	0.0282631038026721	11.2451441423022	9	0.372559095580678	0.0206757438224912	0.0155077538769385	0.123348017621145	0.105726872246696	0.249117498739284	0.159579789894947	58409
25025010203	2011	0	9.89682038323858	13.0553800800168	0	40.4295641187618	9	0.00143843498273878	NA	NA	NA	NA	NA	NA	35303
25025010203	2012	0.033112582781457	9.47169017049042	10.3136181856451	0.00171428571428571	31.7827825720901	9	0.00257142857142857	0	NA	0	NA	0.00143843498273878	NA	32485
25025010203	2013	0.139072847682119	8.4473049074819	19.1069991954948	0.0103580941106836	42.2365245374095	9	0.00799052974252737	0.00171428571428571	0	0.033112582781457	0	0.00257142857142857	0.00143843498273878	37830
25025010203	2014	0.139072847682119	10.0830367734282	12.4555160142349	0.009093664746893	42.3092131277185	9	0.0309184601394362	0.0103580941106836	0.00171428571428571	0.139072847682119	0.033112582781457	0.00799052974252737	0.00257142857142857	32228
25025010203	2015	0.19205298013245	8.31078469269424	7.92423656745265	0.0187865722205112	45.2261306532663	9	0.0668309208500154	0.009093664746893	0.0103580941106836	0.139072847682119	0.139072847682119	0.0309184601394362	0.00799052974252737	23494
25025010203	2016	0.28476821192053	5.2183996907615	11.0166215693854	0.0309096261407124	42.5202937765752	9	0.10921401236385	0.0187865722205112	0.009093664746893	0.19205298013245	0.139072847682119	0.0668309208500154	0.0309184601394362	22306
25025010203	2017	0.344370860927152	7.53768844221105	9.47042906841902	0.0408044301952783	38.2682643989177	9	0.194986884290294	0.0309096261407124	0.0187865722205112	0.28476821192053	0.19205298013245	0.10921401236385	0.0668309208500154	34677
25025010204	2011	0.0050251256281407	5.3683268714584	2.38592305398151	0.000814995925020375	21.7715478675813	9	0.000814995925020375	NA	NA	NA	NA	NA	NA	31389
25025010204	2012	0.0150753768844221	3.67534456355283	2.45022970903522	0.0024	12.8637059724349	9	0	0.000814995925020375	NA	0.0050251256281407	NA	0.000814995925020375	NA	31183
25025010204	2013	0.0351758793969849	3.57142857142857	2.97619047619048	0.00663900414937759	18.452380952381	9	0.0116182572614108	0.0024	0.000814995925020375	0.0150753768844221	0.0050251256281407	0	0.000814995925020375	28861
25025010204	2014	0.085427135678392	4.27220018309429	6.40830027464144	0.0173913043478261	19.8352151357949	9	0.0252173913043478	0.00663900414937759	0.0024	0.0351758793969849	0.0150753768844221	0.0116182572614108	0	29821
25025010204	2015	0.0804020100502513	4.77042337507454	2.98151460942159	0.0247787610619469	7.75193798449612	9	0.127433628318584	0.0173913043478261	0.00663900414937759	0.085427135678392	0.0351758793969849	0.0252173913043478	0.0116182572614108	30000
25025010204	2016	0.125628140703518	3.5778175313059	2.98151460942159	0.0357142857142857	12.8205128205128	9	0.30625	0.0247787610619469	0.0173913043478261	0.0804020100502513	0.085427135678392	0.127433628318584	0.0252173913043478	31196
25025010204	2017	0.160804020100503	2.08706022659511	2.08706022659511	0.0444242973708069	16.1001788908766	9	0.496826835902085	0.0357142857142857	0.0247787610619469	0.125628140703518	0.0804020100502513	0.30625	0.127433628318584	36500
25025010300	2011	0.0111111111111111	1.96889151407757	1.3782240598543	0.003584229390681	6.10356369364048	9	0	NA	NA	NA	NA	NA	NA	27438
25025010300	2012	0.0111111111111111	2.30680507497117	1.53787004998078	0.00336700336700337	11.918492887351	9	0	0.003584229390681	NA	0.0111111111111111	NA	0	NA	26842
25025010300	2013	0.0111111111111111	1.52875979361743	1.91094974202178	0.00338983050847458	7.64379896808714	9	0	0.00336700336700337	0.003584229390681	0.0111111111111111	0.0111111111111111	0	0	31250
25025010300	2014	0.0111111111111111	1.30597014925373	2.79850746268657	0.00666666666666667	9.88805970149254	9	0.113333333333333	0.00338983050847458	0.00336700336700337	0.0111111111111111	0.0111111111111111	0	0	33359
25025010300	2015	0.0444444444444444	1.29894228984969	0.92781592132121	0.0192926045016077	8.35034329189089	9	1.03858520900322	0.00666666666666667	0.00338983050847458	0.0111111111111111	0.0111111111111111	0.113333333333333	0	40000
25025010300	2016	0.0444444444444444	1.67006865837818	1.11337910558545	0.0163934426229508	7.60809055483392	9	1.28196721311475	0.0192926045016077	0.00666666666666667	0.0444444444444444	0.0111111111111111	1.03858520900322	0.113333333333333	40662
25025010300	2017	0.0333333333333333	1.85563184264242	2.04119502690666	0.0134680134680135	8.53590647615513	9	1.08754208754209	0.0163934426229508	0.0192926045016077	0.0444444444444444	0.0444444444444444	1.28196721311475	1.03858520900322	36250
25025010403	2011	0.0344827586206897	7.60193503800967	30.4077401520387	0.00144648023143684	31.4443676572218	9	0.0221793635486982	NA	NA	NA	NA	NA	NA	16786
25025010403	2012	0.0229885057471264	5.46634779637854	59.7881790228903	0.000988142292490119	27.6733857191664	9	0.0306324110671937	0.00144648023143684	NA	0.0344827586206897	NA	0.0221793635486982	NA	15647
25025010403	2013	0.0804597701149425	8	61.9130434782609	0.00406297613001524	25.7391304347826	9	0.00253936008125952	0.000988142292490119	0.00144648023143684	0.0229885057471264	0.0344827586206897	0.0306324110671937	0.0221793635486982	17186
25025010403	2014	0.103448275862069	5.15995872033024	39.9036807705538	0.00672182006204757	16.1678706570347	9	0.014994829369183	0.00406297613001524	0.000988142292490119	0.0804597701149425	0.0229885057471264	0.00253936008125952	0.0306324110671937	17009
25025010403	2015	0.126436781609195	6.27396305332869	29.6270477518299	0.00818414322250639	23.7016382014639	9	0.0695652173913043	0.00672182006204757	0.00406297613001524	0.103448275862069	0.0804597701149425	0.014994829369183	0.00253936008125952	25641
25025010403	2016	0.310344827586207	6.27396305332869	26.4900662251656	0.0174912543728136	25.7929592192402	9	0.109445277361319	0.00818414322250639	0.00672182006204757	0.126436781609195	0.103448275862069	0.0695652173913043	0.014994829369183	28351
25025010403	2017	0.195402298850575	8.71383757406762	23.7016382014639	0.0133070478068014	26.8386197281283	9	0.0951207491375062	0.0174912543728136	0.00818414322250639	0.310344827586207	0.126436781609195	0.109445277361319	0.0695652173913043	30500
25025010404	2011	0.00578034682080925	4.44672481614503	3.93364118351291	0.000537923614846692	8.38036599965794	9	0	NA	NA	NA	NA	NA	NA	16735
25025010404	2012	0.0115606936416185	2.78503046127067	2.95909486510009	0.00111482720178372	8.52915578764143	9	0	0.000537923614846692	NA	0.00578034682080925	NA	0	NA	15274
25025010404	2013	0.0173410404624277	2.70950261273466	3.87071801819237	0.00177935943060498	9.09618734275208	9	0.0154211150652432	0.00111482720178372	0.000537923614846692	0.0115606936416185	0.00578034682080925	0	0	16394
25025010404	2014	0.0635838150289017	4.5311268715524	3.54609929078014	0.00694444444444444	13.1993695823483	9	0.00946969696969697	0.00177935943060498	0.00111482720178372	0.0173410404624277	0.0115606936416185	0.0154211150652432	0	20172
25025010404	2015	0.0578034682080925	4.28515777171796	2.72691858200234	0.00651890482398957	7.79119594857811	9	0.107561929595828	0.00694444444444444	0.00177935943060498	0.0635838150289017	0.0173410404624277	0.00946969696969697	0.0154211150652432	19572
25025010404	2016	0.127167630057803	3.89559797428905	2.72691858200234	0.0179521276595745	10.7128944292949	9	0.211436170212766	0.00651890482398957	0.00694444444444444	0.0578034682080925	0.0635838150289017	0.107561929595828	0.00946969696969697	19595
25025010404	2017	0.15028901734104	3.50603817686015	4.28515777171796	0.0214236351071182	7.59641604986365	9	0.165860400829302	0.0179521276595745	0.00651890482398957	0.127167630057803	0.0578034682080925	0.211436170212766	0.107561929595828	22930
25025010405	2011	0.00854700854700855	2.49021700462469	3.91319815012451	0.000970873786407767	17.0757737459979	9	0	NA	NA	NA	NA	NA	NA	13580
25025010405	2012	0	1.54798761609907	2.40798073615411	0	18.0598555211558	9	0	0.000970873786407767	NA	0.00854700854700855	NA	0	NA	12921
25025010405	2013	0.00854700854700855	2.35412813183118	2.85858416008071	0.00101317122593718	16.1425929039852	9	0	0	0.000970873786407767	0	0.00854700854700855	0	0	15541
25025010405	2014	0.0170940170940171	2.8262676641729	2.8262676641729	0.00213447171824973	15.7938487115544	9	0	0.00101317122593718	0	0.00854700854700855	0	0	0	13488
25025010405	2015	0.0341880341880342	1.80891300772899	1.31557309653018	0.0043010752688172	16.1157704324947	9	0.010752688172043	0.00213447171824973	0.00101317122593718	0.0170940170940171	0.00854700854700855	0	0	16993
25025010405	2016	0.0683760683760684	4.60450583785562	1.97335964479526	0.00971922246220302	10.1956914981089	9	0.14902807775378	0.0043010752688172	0.00213447171824973	0.0341880341880342	0.0170940170940171	0.010752688172043	0	19395
25025010405	2017	0.0769230769230769	2.46669955599408	1.64446637066272	0.0104931794333683	13.320177602368	9	0.165792235047219	0.00971922246220302	0.0043010752688172	0.0683760683760684	0.0341880341880342	0.14902807775378	0.010752688172043	19267
25025010408	2011	0.0263157894736842	3.39904826648538	3.39904826648538	0.00203665987780041	11.5567641060503	9	0	NA	NA	NA	NA	NA	NA	51078
25025010408	2012	0.0263157894736842	3.3178500331785	8.6264100862641	0.00106382978723404	9.2899800928998	9	0	0.00203665987780041	NA	0.0263157894736842	NA	0	NA	51053
25025010408	2013	0.0789473684210526	3.36927223719677	6.06469002695418	0.00317796610169492	12.1293800539084	9	0.0148305084745763	0.00106382978723404	0.00203665987780041	0.0263157894736842	0.0263157894736842	0	0	62619
25025010408	2014	0.131578947368421	3.54609929078014	4.9645390070922	0.00527426160337553	6.38297872340426	9	0.0643459915611814	0.00317796610169492	0.00106382978723404	0.0789473684210526	0.0263157894736842	0.0148305084745763	0	65000
25025010408	2015	0.157894736842105	2.17233888486604	0.724112961622013	0.00622406639004149	11.5858073859522	9	0.0612033195020747	0.00527426160337553	0.00317796610169492	0.131578947368421	0.0789473684210526	0.0643459915611814	0.0148305084745763	61806
25025010408	2016	0.0789473684210526	8.68935553946416	3.62056480811006	0.00325027085590466	19.5510499637944	9	0.133261105092091	0.00622406639004149	0.00527426160337553	0.157894736842105	0.131578947368421	0.0612033195020747	0.0643459915611814	63036
25025010408	2017	0.263157894736842	5.06879073135409	5.7929036929761	0.0139935414424112	8.68935553946416	9	0.0958019375672766	0.00325027085590466	0.00622406639004149	0.0789473684210526	0.157894736842105	0.133261105092091	0.0612033195020747	65893
25025010500	2011	0.00840336134453781	5.93564511090284	5.6232427366448	0.00113636363636364	14.6829115901281	9	0	NA	NA	NA	NA	NA	NA	42099
25025010500	2012	0.0210084033613445	4.83091787439614	10.2657004830918	0.00280269058295964	11.4734299516908	9	0	0.00113636363636364	NA	0.00840336134453781	NA	0	NA	39628
25025010500	2013	0.0294117647058824	7.5007500750075	7.8007800780078	0.00457142857142857	9.000900090009	9	0.0108571428571429	0.00280269058295964	0.00113636363636364	0.0210084033613445	0.00840336134453781	0	0	40750
25025010500	2014	0.0294117647058824	7.85261250377529	30.8064028994262	0.00462962962962963	19.0274841437632	9	0.0376157407407407	0.00457142857142857	0.00280269058295964	0.0294117647058824	0.0210084033613445	0.0108571428571429	0	40771
25025010500	2015	0.046218487394958	8.84694780300796	49.5429076968446	0.00807381776239908	22.4122677676202	9	0.129757785467128	0.00462962962962963	0.00457142857142857	0.0294117647058824	0.0294117647058824	0.0376157407407407	0.0108571428571429	43182
25025010500	2016	0.0840336134453782	6.19286346210557	23.296962547921	0.0139453805926787	25.6561486287231	9	0.21034282393957	0.00807381776239908	0.00462962962962963	0.046218487394958	0.0294117647058824	0.129757785467128	0.0376157407407407	44333
25025010500	2017	0.130252100840336	10.3214391035093	22.1173695075199	0.0231507622811971	23.0020642878207	9	0.356295878035008	0.0139453805926787	0.00807381776239908	0.0840336134453782	0.046218487394958	0.21034282393957	0.129757785467128	51219
25025010600	2011	0	8.76552227903579	22.6442658875091	0	74.1417092768444	2	0.00783929446349829	NA	NA	NA	NA	NA	NA	75547
25025010600	2012	0.0412371134020619	8.14736096351399	15.5862557562876	0.00191113234591495	50.3010981225646	2	0.0114667940754897	0	NA	0	NA	0.00783929446349829	NA	84097
25025010600	2013	0.216494845360825	9.56149027365645	16.4853280580284	0.0171673819742489	54.071876030333	2	0.0252742012398665	0.00191113234591495	0	0.0412371134020619	0	0.0114667940754897	0.00783929446349829	86250
25025010600	2014	0.154639175257732	6.99300699300699	26.0648442466624	0.0123047799337435	73.744437380801	2	0.0690960719356365	0.0171673819742489	0.00191113234591495	0.216494845360825	0.0412371134020619	0.0252742012398665	0.0114667940754897	85726
25025010600	2015	0.268041237113402	12.4720179085385	23.3450591621362	0.0175664095972579	61.4007035497282	2	0.151242502142245	0.0123047799337435	0.0171673819742489	0.154639175257732	0.216494845360825	0.0690960719356365	0.0252742012398665	93482
25025010600	2016	0.34020618556701	5.75631595778702	22.0658778381836	0.030340303403034	64.2788615286217	2	0.203772037720377	0.0175664095972579	0.0123047799337435	0.268041237113402	0.154639175257732	0.151242502142245	0.0690960719356365	97988
25025010600	2017	0.298969072164948	9.59385992964503	27.5023984649824	0.031063321385902	79.6290374160537	2	0.317801672640382	0.030340303403034	0.0175664095972579	0.34020618556701	0.268041237113402	0.203772037720377	0.151242502142245	90848
25025010701	2011	0.0363036303630363	8.18833162743091	27.9767997270556	0.00654761904761905	38.2122142613443	2	0.0136904761904762	NA	NA	NA	NA	NA	NA	98786
25025010701	2012	0.0297029702970297	7.44752877454299	29.113067027759	0.00538277511961723	25.3893026404875	2	0.00956937799043062	0.00654761904761905	NA	0.0363036303630363	NA	0.0136904761904762	NA	95333
25025010701	2013	0.0495049504950495	11.6814159292035	31.1504424778761	0.00940623162845385	38.9380530973451	2	0.0223398001175779	0.00538277511961723	0.00654761904761905	0.0297029702970297	0.0363036303630363	0.00956937799043062	0.0136904761904762	99234
25025010701	2014	0.118811881188119	6.44468313641246	24.3465807375582	0.0254287403903016	40.8163265306122	2	0.0549970431697221	0.00940623162845385	0.00538277511961723	0.0495049504950495	0.0297029702970297	0.0223398001175779	0.00956937799043062	99307
25025010701	2015	0.115511551155116	8.49963045084996	20.3252032520325	0.02389486260454	31.0421286031042	2	0.22520908004779	0.0254287403903016	0.00940623162845385	0.118811881188119	0.0495049504950495	0.0549970431697221	0.0223398001175779	98595
25025010701	2016	0.155115511551155	11.0864745011086	24.0206947524021	0.0378922439313203	31.4116777531412	2	0.502072232089994	0.02389486260454	0.0254287403903016	0.115511551155116	0.118811881188119	0.22520908004779	0.0549970431697221	101117
25025010701	2017	0.198019801980198	16.9992609016999	27.3466371027347	0.0488676996424315	32.520325203252	2	0.683551847437425	0.0378922439313203	0.02389486260454	0.155115511551155	0.115511551155116	0.502072232089994	0.22520908004779	104973
25025010702	2011	0.00867052023121387	12.7280441238863	64.4887568943572	0.00186335403726708	88.2477725922783	2	0.0031055900621118	NA	NA	NA	NA	NA	NA	90068
25025010702	2012	0.0202312138728324	10.6863953966297	45.6226880394575	0.00453367875647668	69.4615700780929	2	0.00971502590673575	0.00186335403726708	NA	0.00867052023121387	NA	0.0031055900621118	NA	93828
25025010702	2013	0.0144508670520231	8.99427636958299	52.7391659852821	0.00310752019888129	104.66067048242	2	0.0142945929148539	0.00453367875647668	0.00186335403726708	0.0202312138728324	0.00867052023121387	0.00971502590673575	0.0031055900621118	106250
25025010702	2014	0.0491329479768786	14.0788415124698	45.4545454545455	0.0119118522930316	103.781174577635	2	0.0530077427039905	0.00310752019888129	0.00453367875647668	0.0144508670520231	0.0202312138728324	0.0142945929148539	0.00971502590673575	111923
25025010702	2015	0.0578034682080925	11.9829918824894	47.9319675299575	0.014475271411339	71.5114031696946	2	0.155609167671894	0.0119118522930316	0.00310752019888129	0.0491329479768786	0.0144508670520231	0.0530077427039905	0.0142945929148539	118508
25025010702	2016	0.0722543352601156	13.5291843834557	37.4951681484345	0.0175757575757576	87.7464244298415	2	0.251515151515152	0.014475271411339	0.0119118522930316	0.0578034682080925	0.0491329479768786	0.155609167671894	0.0530077427039905	121553
25025010702	2017	0.115606936416185	11.2098956320062	53.3436412833398	0.029236276849642	98.5697719366061	2	0.363961813842482	0.0175757575757576	0.014475271411339	0.0722543352601156	0.0578034682080925	0.251515151515152	0.155609167671894	132115
25025010801	2011	0.00843881856540084	3.4396497811132	1.56347717323327	0.00107933081489477	5.00312695434647	2	0.0032379924446843	NA	NA	NA	NA	NA	NA	154402
25025010801	2012	0.0548523206751055	3.98895366676895	2.1478981282602	0.0070999453850355	3.37526848726603	2	0.0398689240851993	0.00107933081489477	NA	0.00843881856540084	NA	0.0032379924446843	NA	158125
25025010801	2013	0.0210970464135021	4.8527984471045	0.647039792947266	0.00264550264550265	4.20575865415723	2	0.0671957671957672	0.0070999453850355	0.00107933081489477	0.0548523206751055	0.00843881856540084	0.0398689240851993	0.0032379924446843	131136
25025010801	2014	0.0632911392405063	5.5333538272364	2.15185982170304	0.00806451612903226	4.61112818936366	2	0.079133064516129	0.00264550264550265	0.0070999453850355	0.0210970464135021	0.0548523206751055	0.0671957671957672	0.0398689240851993	125417
25025010801	2015	0.0717299578059072	4.68164794007491	2.49687890137328	0.00910931174089069	5.93008739076155	2	0.17914979757085	0.00806451612903226	0.00264550264550265	0.0632911392405063	0.0210970464135021	0.079133064516129	0.0671957671957672	103203
25025010801	2016	0.151898734177215	6.24219725343321	1.24843945068664	0.0184630738522954	5.61797752808989	2	0.332335329341317	0.00910931174089069	0.00806451612903226	0.0717299578059072	0.0632911392405063	0.17914979757085	0.079133064516129	118590
25025010801	2017	0.177215189873418	4.05742821473159	2.80898876404494	0.0250878073256397	3.74531835205992	2	0.458605117912694	0.0184630738522954	0.00910931174089069	0.151898734177215	0.0717299578059072	0.332335329341317	0.17914979757085	112893
25025010802	2011	0.01875	4.59468329504431	4.26649163111257	0.00338983050847458	8.86117492615688	2	0.00242130750605327	NA	NA	NA	NA	NA	NA	88370
25025010802	2012	0.040625	6.04432505036938	2.35057085292142	0.00637880274779195	8.73069173942243	2	0.0304219823356232	0.00338983050847458	NA	0.01875	NA	0.00242130750605327	NA	91324
25025010802	2013	0.034375	8.42400842400842	6.31800631800632	0.00555555555555556	3.51000351000351	2	0.0772727272727273	0.00637880274779195	0.00338983050847458	0.040625	0.01875	0.0304219823356232	0.00242130750605327	94298
25025010802	2014	0.053125	5.69259962049336	2.53004427577483	0.00919305413687436	4.11132194813409	2	0.127170582226762	0.00555555555555556	0.00637880274779195	0.034375	0.040625	0.0772727272727273	0.0304219823356232	102773
25025010802	2015	0.071875	5.37804492249288	2.21448908573236	0.0117130307467057	4.74533375514078	2	0.256710590531967	0.00919305413687436	0.00555555555555556	0.053125	0.034375	0.127170582226762	0.0772727272727273	107202
25025010802	2016	0.103125	6.95982284087314	2.84720025308447	0.0167597765363128	5.06168933881683	2	0.298417132216015	0.0117130307467057	0.00919305413687436	0.071875	0.053125	0.256710590531967	0.127170582226762	118125
25025010802	2017	0.159375	5.37804492249288	1.89813350205631	0.0275186567164179	3.16355583676052	2	0.430037313432836	0.0167597765363128	0.0117130307467057	0.103125	0.071875	0.298417132216015	0.256710590531967	127188
25025020101	2011	0.0238429172510519	4.74170202146244	4.24257549288745	0.00656757690978223	9.73296730721238	4	0.00414794331144141	NA	NA	NA	NA	NA	NA	94390
25025020101	2012	0.0196353436185133	4.85319097306479	3.39723368114535	0.00482259731312435	7.03712691094395	4	0.0124009645194626	0.00656757690978223	NA	0.0238429172510519	NA	0.00414794331144141	NA	96847
25025020101	2013	0.032258064516129	4.30253623188406	4.30253623188406	0.00830162573503978	7.2463768115942	4	0.036319612590799	0.00482259731312435	0.00656757690978223	0.0196353436185133	0.0238429172510519	0.0124009645194626	0.00414794331144141	97062
25025020101	2014	0.0476858345021038	8.37483023992757	4.753282028067	0.0122036262203626	9.28021729289271	4	0.139470013947001	0.00830162573503978	0.00482259731312435	0.032258064516129	0.0196353436185133	0.036319612590799	0.0124009645194626	99456
25025020101	2015	0.0561009817671809	6.5173116089613	2.03665987780041	0.0152937087243657	5.29531568228106	4	0.286757038581856	0.0122036262203626	0.00830162573503978	0.0476858345021038	0.032258064516129	0.139470013947001	0.036319612590799	104085
25025020101	2016	0.102384291725105	5.90631364562118	3.66598778004073	0.0283315844700944	4.4806517311609	4	0.414830360265827	0.0152937087243657	0.0122036262203626	0.0561009817671809	0.0476858345021038	0.286757038581856	0.139470013947001	107019
25025020101	2017	0.138849929873773	7.53564154786151	3.86965376782077	0.038173142467621	3.86965376782077	4	0.660531697341513	0.0283315844700944	0.0152937087243657	0.102384291725105	0.0561009817671809	0.414830360265827	0.286757038581856	109455
25025020200	2011	0.0180995475113122	5.35850982393468	7.6550140341924	0.00333055786844296	15.820362337331	4	0	NA	NA	NA	NA	NA	NA	66944
25025020200	2012	0.0316742081447964	5.37359263050154	9.72364380757421	0.00580431177446103	11.7707267144319	4	0	0.00333055786844296	NA	0.0180995475113122	NA	0	NA	71875
25025020200	2013	0.0452488687782805	9.50179763739086	14.3810991268618	0.00877926421404682	13.0970724191063	4	0.0146321070234114	0.00580431177446103	0.00333055786844296	0.0316742081447964	0.0180995475113122	0	0	74300
25025020200	2014	0.0769230769230769	5.81702802749868	11.1052353252247	0.0149750415973378	13.7493389740878	4	0.134359400998336	0.00877926421404682	0.00580431177446103	0.0452488687782805	0.0316742081447964	0.0146321070234114	0	75197
25025020200	2015	0.0927601809954751	6.337470293108	11.8827567995775	0.0204935173567545	8.44996039081067	4	0.436219155165203	0.0149750415973378	0.00877926421404682	0.0769230769230769	0.0452488687782805	0.134359400998336	0.0146321070234114	74800
25025020200	2016	0.124434389140271	7.1296540797465	6.07340903089517	0.026006711409396	10.2983892263005	4	0.483221476510067	0.0204935173567545	0.0149750415973378	0.0927601809954751	0.0769230769230769	0.436219155165203	0.134359400998336	75287
25025020200	2017	0.176470588235294	3.9609189331925	6.86559281753367	0.0392239561366512	10.8265117507262	4	0.722479966258962	0.026006711409396	0.0204935173567545	0.124434389140271	0.0927601809954751	0.483221476510067	0.436219155165203	78616
25025020301	2011	0.0172413793103448	3.07963044434668	13.6383633963924	0.000800640512409928	21.5574131104267	21	0	NA	NA	NA	NA	NA	NA	74000
25025020301	2012	0.0689655172413793	1.91644308164048	12.6485243388271	0.00379362670713202	18.3978535837486	21	0	0.000800640512409928	NA	0.0172413793103448	NA	0	NA	74779
25025020301	2013	0.155172413793103	4.21762969211303	15.6052298608182	0.00893470790378007	23.618726275833	21	0.00893470790378007	0.00379362670713202	0.000800640512409928	0.0689655172413793	0.0172413793103448	0	0	95080
25025020301	2014	0.137931034482759	4.23728813559322	22.8813559322034	0.00745257452574526	35.5932203389831	21	0.0941734417344173	0.00893470790378007	0.00379362670713202	0.155172413793103	0.0689655172413793	0.00893470790378007	0	106630
25025020301	2015	0.258620689655172	2.9723991507431	10.1910828025478	0.0235620235620236	30.1486199575372	21	0.233541233541234	0.00745257452574526	0.00893470790378007	0.137931034482759	0.155172413793103	0.0941734417344173	0.00893470790378007	114643
25025020301	2016	0.172413793103448	3.39702760084926	14.4373673036093	0.0236933797909408	40.3397027600849	21	0.29616724738676	0.0235620235620236	0.00745257452574526	0.258620689655172	0.137931034482759	0.233541233541234	0.0941734417344173	116193
25025020301	2017	0.155172413793103	2.9723991507431	11.0403397027601	0.027027027027027	44.5859872611465	21	0.485793485793486	0.0236933797909408	0.0235620235620236	0.172413793103448	0.258620689655172	0.29616724738676	0.233541233541234	102650
25025020302	2011	0.00657894736842105	7.46887966804979	14.1078838174274	0.00134952766531714	26.5560165975104	4	0.00539811066126856	NA	NA	NA	NA	NA	NA	93674
25025020302	2012	0.0197368421052632	2.80898876404494	7.49063670411985	0.0054421768707483	29.9625468164794	4	0.0312925170068027	0.00134952766531714	NA	0.00657894736842105	NA	0.00539811066126856	NA	88750
25025020302	2013	0.0592105263157895	9.04522613065327	29.1457286432161	0.0215827338129496	34.1708542713568	4	0.0215827338129496	0.0054421768707483	0.00134952766531714	0.0197368421052632	0.00657894736842105	0.0312925170068027	0.00539811066126856	88807
25025020302	2014	0.0986842105263158	7.91295746785361	44.5103857566766	0.031437125748503	49.4559841740851	4	0.25	0.0215827338129496	0.0054421768707483	0.0592105263157895	0.0197368421052632	0.0215827338129496	0.0312925170068027	81680
25025020302	2015	0.105263157894737	12.3339658444023	31.3092979127135	0.0449775112443778	36.0531309297913	4	0.674662668665667	0.031437125748503	0.0215827338129496	0.0986842105263158	0.0592105263157895	0.25	0.0215827338129496	92200
25025020302	2016	0.125	11.3851992409867	14.2314990512334	0.0584878744650499	34.1555977229602	4	1.25249643366619	0.0449775112443778	0.031437125748503	0.105263157894737	0.0986842105263158	0.674662668665667	0.25	84777
25025020302	2017	0.144736842105263	11.3851992409867	17.0777988614801	0.0606488011283498	37.9506641366224	4	1.43723554301834	0.0584878744650499	0.0449775112443778	0.125	0.105263157894737	1.25249643366619	0.674662668665667	94531
25025020303	2011	0.0273972602739726	8.30670926517572	11.5015974440895	0.00232288037166086	58.14696485623	21	0	NA	NA	NA	NA	NA	NA	91136
25025020303	2012	0.0205479452054795	9.17694293088615	13.478634929739	0.00170551449687322	42.7301405219386	21	0.00113700966458215	0.00232288037166086	NA	0.0273972602739726	NA	0	NA	83701
25025020303	2013	0.116438356164384	6.71516508114158	26.0212646894236	0.0120680197476687	78.0637940682708	21	0.00274273176083379	0.00170551449687322	0.00232288037166086	0.0205479452054795	0.0273972602739726	0.00113700966458215	0	75341
25025020303	2014	0.0753424657534247	8.37385197190708	21.8800648298217	0.00748262960983431	68.8816855753647	21	0.0117584179583111	0.0120680197476687	0.00170551449687322	0.116438356164384	0.0205479452054795	0.00274273176083379	0.00113700966458215	85119
25025020303	2015	0.13013698630137	9.16710319539026	14.9292823467784	0.0121642169285352	66.7888947092719	21	0.0451089711099848	0.00748262960983431	0.0120680197476687	0.0753424657534247	0.116438356164384	0.0117584179583111	0.00274273176083379	81607
25025020303	2016	0.150684931506849	11.2624410686223	15.9769512833944	0.0185	62.5982189628077	21	0.0775	0.0121642169285352	0.00748262960983431	0.13013698630137	0.0753424657534247	0.0451089711099848	0.0117584179583111	79010
25025020303	2017	0.184931506849315	8.90518596123625	19.9057097957046	0.027302174919019	74.3844944997381	21	0.205923183711245	0.0185	0.0121642169285352	0.150684931506849	0.13013698630137	0.0775	0.0451089711099848	91964
25025030100	2011	0.0152671755725191	13.3399209486166	6.42292490118577	0.00294767870302137	8.89328063241107	16	0	NA	NA	NA	NA	NA	NA	55278
25025030100	2012	0.0267175572519084	7.31930466605673	4.11710887465691	0.00662251655629139	12.3513266239707	16	0	0.00294767870302137	NA	0.0152671755725191	NA	0	NA	57902
25025030100	2013	0.0229007633587786	7.90330079033008	6.50860065086006	0.00446760982874162	17.6662017666202	16	0.147431124348474	0.00662251655629139	0.00294767870302137	0.0267175572519084	0.0152671755725191	0	0	63750
25025030100	2014	0.0381679389312977	3.65965233302836	6.86184812442818	0.00755857898715042	11.8938700823422	16	0.258503401360544	0.00446760982874162	0.00662251655629139	0.0229007633587786	0.0267175572519084	0.147431124348474	0	68350
25025030100	2015	0.0648854961832061	4.8780487804878	5.7649667405765	0.0132352941176471	6.20842572062084	16	0.475	0.00755857898715042	0.00446760982874162	0.0381679389312977	0.0229007633587786	0.258503401360544	0.147431124348474	76458
25025030100	2016	0.083969465648855	6.20842572062084	3.10421286031042	0.0203045685279188	8.42572062084257	16	0.720812182741117	0.0132352941176471	0.00755857898715042	0.0648854961832061	0.0381679389312977	0.475	0.258503401360544	86667
25025030100	2017	0.125954198473282	6.20842572062084	3.54767184035477	0.0331219168428471	4.8780487804878	16	1.31782945736434	0.0203045685279188	0.0132352941176471	0.083969465648855	0.0648854961832061	0.720812182741117	0.475	91477
25025030200	2011	0.0121457489878543	5.46448087431694	3.64298724954463	0.00278035217794254	12.1432908318154	16	0	NA	NA	NA	NA	NA	NA	56082
25025030200	2012	0.0283400809716599	6.84150513112885	3.42075256556442	0.00642201834862385	12.5427594070696	16	0.00642201834862385	0.00278035217794254	NA	0.0121457489878543	NA	0	NA	68140
25025030200	2013	0.0121457489878543	6.90448791714614	6.90448791714614	0.00288184438040346	18.9873417721519	16	0.0134486071085495	0.00642201834862385	0.00278035217794254	0.0283400809716599	0.0121457489878543	0.00642201834862385	0	67258
25025030200	2014	0.0566801619433198	8.30367734282325	13.0486358244365	0.0126353790613718	13.6417556346382	16	0.036101083032491	0.00288184438040346	0.00642201834862385	0.0121457489878543	0.0283400809716599	0.0134486071085495	0.00642201834862385	72554
25025030200	2015	0.0404858299595142	9.428403064231	7.66057748968768	0.0120036934441367	11.1962286387743	16	0.0997229916897507	0.0126353790613718	0.00288184438040346	0.0566801619433198	0.0121457489878543	0.036101083032491	0.0134486071085495	76667
25025030200	2016	0.0728744939271255	8.83912787271656	11.1962286387743	0.0209723546234509	15.3211549793754	16	0.428026692087703	0.0120036934441367	0.0126353790613718	0.0404858299595142	0.0566801619433198	0.0997229916897507	0.036101083032491	81607
25025030200	2017	0.121457489878543	9.428403064231	9.428403064231	0.032377428307123	20.6246317030053	16	1.02867715078631	0.0209723546234509	0.0120036934441367	0.0728744939271255	0.0404858299595142	0.428026692087703	0.0997229916897507	88690
25025030300	2011	0.017910447761194	11.0987791342952	27.7469478357381	0.00253324889170361	82.3159452460229	11	0.0012666244458518	NA	NA	NA	NA	NA	NA	122309
25025030300	2012	0.0328358208955224	9.1726288754357	22.0143093010457	0.00402227722772277	51.1832691249312	11	0.0167079207920792	0.00253324889170361	NA	0.017910447761194	NA	0.0012666244458518	NA	123386
25025030300	2013	0.026865671641791	8.70985302123027	35.383777898748	0.00459558823529412	67.3199056432589	11	0.0260416666666667	0.00402227722772277	0.00253324889170361	0.0328358208955224	0.017910447761194	0.0167079207920792	0.0012666244458518	104154
25025030300	2014	0.0417910447761194	12.9449838187702	60.5897159295218	0.0066006600660066	108.054656598346	11	0.078007800780078	0.00459558823529412	0.00402227722772277	0.026865671641791	0.0328358208955224	0.0260416666666667	0.0167079207920792	100278
25025030300	2015	0.0805970149253731	12.1820136151917	48.1906126836259	0.0125689760882894	112.86277319957	11	0.173513182096873	0.0066006600660066	0.00459558823529412	0.0417910447761194	0.026865671641791	0.078007800780078	0.0260416666666667	102277
25025030300	2016	0.125373134328358	15.0483697599427	40.1289860265138	0.0200250312891114	108.025797205303	11	0.249061326658323	0.0125689760882894	0.0066006600660066	0.0805970149253731	0.0417910447761194	0.173513182096873	0.078007800780078	112639
25025030300	2017	0.137313432835821	12.5403081332856	34.9337155141526	0.0278551532033426	107.309208169115	11	0.460848034664191	0.0200250312891114	0.0125689760882894	0.125373134328358	0.0805970149253731	0.249061326658323	0.173513182096873	116538
25025030400	2011	0.0168539325842697	11.2219451371571	9.97506234413965	0.00375469336670839	30.3408146300914	16	0.00563204005006258	NA	NA	NA	NA	NA	NA	60603
25025030400	2012	0.0224719101123595	8.11437403400309	8.50077279752705	0.00496277915632754	21.2519319938176	16	0.0372208436724566	0.00375469336670839	NA	0.0168539325842697	NA	0.00563204005006258	NA	67292
25025030400	2013	0.0449438202247191	7.28527607361963	11.1196319018405	0.0113278791692889	20.3220858895706	16	0.0302076777847703	0.00496277915632754	0.00375469336670839	0.0224719101123595	0.0168539325842697	0.0372208436724566	0.00563204005006258	72111
25025030400	2014	0.0393258426966292	9.48699929725931	11.9465917076599	0.00889453621346887	20.3794799718904	16	0.198221092757306	0.0113278791692889	0.00496277915632754	0.0449438202247191	0.0224719101123595	0.0302076777847703	0.0372208436724566	67367
25025030400	2015	0.0926966292134832	3.64033491081179	8.73680378594831	0.021978021978022	17.8376410629778	16	0.39010989010989	0.00889453621346887	0.0113278791692889	0.0393258426966292	0.0449438202247191	0.198221092757306	0.0302076777847703	74868
25025030400	2016	0.0955056179775281	6.18856934838005	6.91663633054241	0.0228365384615385	13.1052056789225	16	0.531850961538462	0.021978021978022	0.00889453621346887	0.0926966292134832	0.0393258426966292	0.39010989010989	0.198221092757306	86512
25025030400	2017	0.140449438202247	9.82890425919185	5.82453585729887	0.03394877903514	14.9253731343284	16	1.17867778439547	0.0228365384615385	0.021978021978022	0.0955056179775281	0.0926966292134832	0.531850961538462	0.39010989010989	89259
25025030500	2011	0.00515463917525773	5.28301886792453	6.0377358490566	0.000640614990390775	3.77358490566038	16	0.00128122998078155	NA	NA	NA	NA	NA	NA	98906
25025030500	2012	0.0309278350515464	3.70233246945576	2.96186597556461	0.00372208436724566	11.4772306553128	16	0	0.000640614990390775	NA	0.00515463917525773	NA	0.00128122998078155	NA	102218
25025030500	2013	0.0927835051546392	4.98084291187739	9.96168582375479	0.0138451856513531	12.6436781609195	16	0.0547514159848962	0.00372208436724566	0.000640614990390775	0.0309278350515464	0.00515463917525773	0	0.00128122998078155	102986
25025030500	2014	0.0257731958762887	4.8780487804878	10.1313320825516	0.00309597523219814	13.8836772983114	16	0.0891640866873065	0.0138451856513531	0.00372208436724566	0.0927835051546392	0.0309278350515464	0.0547514159848962	0	103250
25025030500	2015	0.108247422680412	4.66562986003111	7.77604976671851	0.0162297128589263	8.16485225505443	16	0.246566791510612	0.00309597523219814	0.0138451856513531	0.0257731958762887	0.0927835051546392	0.0891640866873065	0.0547514159848962	102782
25025030500	2016	0.118556701030928	3.88802488335925	8.16485225505443	0.0175541252194266	9.72006220839813	16	0.421884142773552	0.0162297128589263	0.00309597523219814	0.108247422680412	0.0257731958762887	0.246566791510612	0.0891640866873065	101910
25025030500	2017	0.139175257731959	6.22083981337481	5.83203732503888	0.0207838479809976	15.9409020217729	16	0.540380047505938	0.0175541252194266	0.0162297128589263	0.118556701030928	0.108247422680412	0.421884142773552	0.246566791510612	108322
25025040100	2011	0.0122549019607843	7.49559082892416	4.85008818342152	0.00417710944026733	15.4320987654321	5	0.0284043441938179	NA	NA	NA	NA	NA	NA	127039
25025040100	2012	0.00980392156862745	8.66551126516464	2.16637781629116	0.00328407224958949	9.96533795493934	5	0.0147783251231527	0.00417710944026733	NA	0.0122549019607843	NA	0.0284043441938179	NA	132885
25025040100	2013	0.0122549019607843	7.0862859524802	5.41892455189662	0.00407166123778502	12.5052105043768	5	0.0342019543973941	0.00328407224958949	0.00417710944026733	0.00980392156862745	0.0122549019607843	0.0147783251231527	0.0284043441938179	119509
25025040100	2014	0.0122549019607843	7.19424460431655	2.79776179056755	0.00485436893203883	13.5891286970424	5	0.101132686084142	0.00407166123778502	0.00328407224958949	0.0122549019607843	0.00980392156862745	0.0342019543973941	0.0147783251231527	124622
25025040100	2015	0.0269607843137255	8.51926977687627	3.65111561866126	0.00872323552735924	6.08519269776876	5	0.152260111022998	0.00485436893203883	0.00407166123778502	0.0122549019607843	0.0122549019607843	0.101132686084142	0.0342019543973941	130455
25025040100	2016	0.0392156862745098	6.08519269776876	2.83975659229209	0.0138142747505756	4.46247464503043	5	0.125095932463546	0.00872323552735924	0.00485436893203883	0.0269607843137255	0.0122549019607843	0.152260111022998	0.101132686084142	142688
25025040100	2017	0.0588235294117647	6.49087221095335	3.24543610547667	0.0203007518796992	6.89655172413793	5	0.163157894736842	0.0138142747505756	0.00872323552735924	0.0392156862745098	0.0269607843137255	0.125095932463546	0.152260111022998	151250
25025040200	2011	0.0045662100456621	10.2098695405559	3.40328984685196	0.00137362637362637	21.5541690300624	5	0	NA	NA	NA	NA	NA	NA	48026
25025040200	2012	0.0045662100456621	13.5912179822269	4.18191322530057	0.00137551581843191	23.0005227391532	5	0	0.00137362637362637	NA	0.0045662100456621	NA	0	NA	48750
25025040200	2013	0.0045662100456621	15.7523085279739	9.23411189570885	0.00136425648021828	25.5296034763715	5	0.00545702592087312	0.00137551581843191	0.00137362637362637	0.0045662100456621	0.0045662100456621	0	0	48583
25025040200	2014	0.0091324200913242	11.9791666666667	3.64583333333333	0.00279329608938547	25	5	0.00837988826815642	0.00136425648021828	0.00137551581843191	0.0045662100456621	0.0045662100456621	0.00545702592087312	0	47527
25025040200	2015	0.0182648401826484	8.31600831600832	1.03950103950104	0.00539083557951483	14.033264033264	5	0.0768194070080863	0.00279329608938547	0.00136425648021828	0.0091324200913242	0.0045662100456621	0.00837988826815642	0.00545702592087312	43929
25025040200	2016	0.0182648401826484	7.7962577962578	1.55925155925156	0.00537634408602151	24.4282744282744	5	0.0188172043010753	0.00539083557951483	0.00279329608938547	0.0182648401826484	0.0091324200913242	0.0768194070080863	0.00837988826815642	37750
25025040200	2017	0.0136986301369863	9.87525987525988	2.07900207900208	0.00393184796854522	17.6715176715177	5	0.0484927916120577	0.00537634408602151	0.00539083557951483	0.0182648401826484	0.0182648401826484	0.0188172043010753	0.0768194070080863	58393
25025040300	2011	0.00508130081300813	6.9561045814344	5.03717917965939	0.00240500240500241	25.4257615735188	5	0.0173160173160173	NA	NA	NA	NA	NA	NA	115029
25025040300	2012	0.00508130081300813	8.84955752212389	4.78354460655346	0.00290556900726392	16.7424061229371	5	0.0285714285714286	0.00240500240500241	NA	0.00508130081300813	NA	0.0173160173160173	NA	117921
25025040300	2013	0.00711382113821138	8.78612716763006	5.78034682080925	0.00337837837837838	25.8959537572254	5	0.0704633204633205	0.00290556900726392	0.00240500240500241	0.00508130081300813	0.00508130081300813	0.0285714285714286	0.0173160173160173	118722
25025040300	2014	0.00914634146341463	7.18390804597701	3.83141762452107	0.00424728645587541	18.1992337164751	5	0.0929683813119396	0.00337837837837838	0.00290556900726392	0.00711382113821138	0.00508130081300813	0.0704633204633205	0.0285714285714286	116830
25025040300	2015	0.0274390243902439	9.06488549618321	4.29389312977099	0.012494215640907	14.3129770992366	5	0.17584451642758	0.00424728645587541	0.00337837837837838	0.00914634146341463	0.00711382113821138	0.0929683813119396	0.0704633204633205	102768
25025040300	2016	0.0223577235772358	6.6793893129771	3.81679389312977	0.0101289134438306	13.8358778625954	5	0.15377532228361	0.012494215640907	0.00424728645587541	0.0274390243902439	0.00914634146341463	0.17584451642758	0.0929683813119396	102171
25025040300	2017	0.0294715447154472	6.91793893129771	3.33969465648855	0.0142725598526703	13.1202290076336	5	0.189686924493554	0.0101289134438306	0.012494215640907	0.0223577235772358	0.0274390243902439	0.15377532228361	0.17584451642758	108426
25025040401	2011	0	13.2244262932711	8.94593543368339	0	26.4488525865422	5	0.0415606446140797	NA	NA	NA	NA	NA	NA	73184
25025040401	2012	0	9.55414012738853	8.75796178343949	0	33.8375796178344	5	0.0312757201646091	0	NA	0	NA	0.0415606446140797	NA	75107
25025040401	2013	0.00235294117647059	10.3051922314705	9.51248513674197	0.000828500414250207	27.7447483154974	5	0.0207125103562552	0	0	0	0	0.0312757201646091	0.0415606446140797	58021
25025040401	2014	0.00705882352941176	14.5593869731801	9.96168582375479	0.00245499181669394	16.8582375478927	5	0.00818330605564648	0.000828500414250207	0	0.00235294117647059	0	0.0207125103562552	0.0312757201646091	57569
25025040401	2015	0.0117647058823529	11.6236832546313	7.26480203414457	0.00392156862745098	16.7090446785325	5	0.0156862745098039	0.00245499181669394	0.000828500414250207	0.00705882352941176	0.00235294117647059	0.00818330605564648	0.0207125103562552	53438
25025040401	2016	0.0164705882352941	7.26480203414457	3.99564111877951	0.00520059435364042	16.7090446785325	5	0.00668647845468053	0.00392156862745098	0.00245499181669394	0.0117647058823529	0.00705882352941176	0.0156862745098039	0.00818330605564648	79750
25025040401	2017	0.0258823529411765	8.35452233926626	8.35452233926626	0.00798838053740015	20.3414456956048	5	0.0849673202614379	0.00520059435364042	0.00392156862745098	0.0164705882352941	0.0117647058823529	0.00668647845468053	0.0156862745098039	88611
25025040600	2011	0.00323275862068966	8.66250866250866	5.54400554400554	0.00386398763523957	15.5925155925156	5	0.00850077279752705	NA	NA	NA	NA	NA	NA	116042
25025040600	2012	0.00646551724137931	9.40766550522648	3.13588850174216	0.0060377358490566	19.8606271777004	5	0.0286792452830189	0.00386398763523957	NA	0.00323275862068966	NA	0.00850077279752705	NA	114167
25025040600	2013	0.0118534482758621	12.883008356546	5.22284122562674	0.0117130307467057	19.4986072423398	5	0.0973645680819912	0.0060377358490566	0.00386398763523957	0.00646551724137931	0.00323275862068966	0.0286792452830189	0.00850077279752705	121442
25025040600	2014	0.0323275862068966	6.05449041372351	8.40901446350488	0.0474137931034483	13.790783720148	5	0.26867816091954	0.0117130307467057	0.0060377358490566	0.0118534482758621	0.00646551724137931	0.0973645680819912	0.0286792452830189	136875
25025040600	2015	0.0290948275862069	9.41252839987017	5.19311911716975	0.0471498944405348	13.6319376825706	5	0.693877551020408	0.0474137931034483	0.0117130307467057	0.0323275862068966	0.0118534482758621	0.26867816091954	0.0973645680819912	121096
25025040600	2016	0.0398706896551724	5.84225900681597	4.86854917234664	0.0320781032078103	10.7108081791626	5	0.192468619246862	0.0471498944405348	0.0474137931034483	0.0290948275862069	0.0323275862068966	0.693877551020408	0.26867816091954	123160
25025040600	2017	0.0484913793103448	10.3862382343395	4.21940928270042	0.037940379403794	13.9565076273937	5	0.36449864498645	0.0320781032078103	0.0471498944405348	0.0398706896551724	0.0290948275862069	0.192468619246862	0.693877551020408	138906
25025040801	2011	0.0493827160493827	9.21780352910192	1.58019489070319	0.00198807157057654	20.5425335791414	5	0	NA	NA	NA	NA	NA	NA	37000
25025040801	2012	0.0246913580246914	6.23501199040767	4.79616306954436	0.001434034416826	21.8225419664269	5	0	0.00198807157057654	NA	0.0493827160493827	NA	0	NA	37439
25025040801	2013	0.0246913580246914	7.07662274280137	2.44021473889702	0.000932835820895522	30.9907271839922	5	0	0.001434034416826	0.00198807157057654	0.0246913580246914	0.0493827160493827	0	0	49432
25025040801	2014	0.0617283950617284	7.50060488749093	5.08105492378418	0.00221827861579414	26.1311396080329	5	0.00976042590949423	0.000932835820895522	0.001434034416826	0.0246913580246914	0.0246913580246914	0	0	54159
25025040801	2015	0.0617283950617284	8.24788230049042	4.23539901917075	0.00310696848646249	19.1707534551939	5	0.0226364846870839	0.00221827861579414	0.000932835820895522	0.0617283950617284	0.0246913580246914	0.00976042590949423	0	60192
25025040801	2016	0.0864197530864197	9.13954525189478	2.8979045920642	0.00444839857651246	14.9353544360232	5	0.0427046263345196	0.00310696848646249	0.00221827861579414	0.0617283950617284	0.0617283950617284	0.0226364846870839	0.00976042590949423	59704
25025040801	2017	0.160493827160494	6.46455639768168	2.8979045920642	0.00873743993010048	16.7186803388319	5	0.110091743119266	0.00444839857651246	0.00310696848646249	0.0864197530864197	0.0617283950617284	0.0427046263345196	0.0226364846870839	59073
25025050101	2011	0.00646203554119548	11.1712931618145	4.4008124576845	0.0021505376344086	21.665538253216	8	0.00268817204301075	NA	NA	NA	NA	NA	NA	33939
25025050101	2012	0.00484652665589661	10.9201575366989	4.29645542427497	0.0016	21.4822771213749	8	0.0064	0.0021505376344086	NA	0.00646203554119548	NA	0.00268817204301075	NA	40301
25025050101	2013	0.00484652665589661	12.9396755968653	5.46746856205577	0.00155844155844156	28.43083652269	8	0.00831168831168831	0.0016	0.0021505376344086	0.00484652665589661	0.00646203554119548	0.0064	0.00268817204301075	43660
25025050101	2014	0.00484652665589661	13.5779816513761	3.85321100917431	0.00158982511923688	25.5045871559633	8	0.0339162692103869	0.00155844155844156	0.0016	0.00484652665589661	0.00484652665589661	0.00831168831168831	0.0064	42763
25025050101	2015	0.0145395799676898	11.196118678858	3.9186415376003	0.00515198351365276	16.794178018287	8	0.0793405461102524	0.00158982511923688	0.00155844155844156	0.00484652665589661	0.00484652665589661	0.0339162692103869	0.00831168831168831	42875
25025050101	2016	0.0210016155088853	12.8755364806867	2.98563164769547	0.0070281124497992	13.8085463705915	8	0.142570281124498	0.00515198351365276	0.00158982511923688	0.0145395799676898	0.00484652665589661	0.0793405461102524	0.0339162692103869	41023
25025050101	2017	0.0258481421647819	10.8229147228961	4.29184549356223	0.00839506172839506	17.5405859302109	8	0.213827160493827	0.0070281124497992	0.00515198351365276	0.0210016155088853	0.0145395799676898	0.142570281124498	0.0793405461102524	40716
25025050200	2011	0.00416666666666667	8.99082568807339	5.68807339449541	0.00161812297734628	24.0366972477064	8	0	NA	NA	NA	NA	NA	NA	50733
25025050200	2012	0.00416666666666667	12.2441520467836	6.57894736842105	0.00159489633173844	22.4780701754386	8	0	0.00161812297734628	NA	0.00416666666666667	NA	0	NA	50030
25025050200	2013	0.00416666666666667	12.6582278481013	5.58934736149926	0.00158061116965227	26.6315962518494	8	0.0331928345626976	0.00159489633173844	0.00161812297734628	0.00416666666666667	0.00416666666666667	0	0	50740
25025050200	2014	0.00694444444444444	13.731438607696	12.6137633721859	0.00313807531380753	27.3032093246048	8	0.103556485355649	0.00158061116965227	0.00159489633173844	0.00416666666666667	0.00416666666666667	0.0331928345626976	0	52448
25025050200	2015	0.00833333333333333	12.2448979591837	6.04081632653061	0.00301053687907677	19.9183673469388	8	0.175112895132965	0.00313807531380753	0.00158061116965227	0.00694444444444444	0.00416666666666667	0.103556485355649	0.0331928345626976	51847
25025050200	2016	0.0125	10.1224489795918	7.02040816326531	0.00504540867810293	17.469387755102	8	0.481836528758829	0.00301053687907677	0.00313807531380753	0.00833333333333333	0.00694444444444444	0.175112895132965	0.103556485355649	54652
25025050200	2017	0.0319444444444444	8.48979591836735	7.51020408163265	0.0125881168177241	14.3673469387755	8	0.717019133937563	0.00504540867810293	0.00301053687907677	0.0125	0.00833333333333333	0.481836528758829	0.175112895132965	52318
25025050300	2011	0	10.4688211197087	24.5789713245335	0	34.5926263086026	8	0	NA	NA	NA	NA	NA	NA	15907
25025050300	2012	0	10.1738024586689	16.1085205595591	0	41.9669351420093	8	0	0	NA	0	NA	0	NA	15131
25025050300	2013	0.0168539325842697	21.9421101774043	36.4145658263305	0.00270758122743682	49.0196078431373	8	0	0	0	0	0	0	0	14808
25025050300	2014	0.0393258426966292	9.79934671021932	16.3322445170322	0.00654205607476636	55.996266915539	8	0	0.00270758122743682	0	0.0168539325842697	0	0	0	15054
25025050300	2015	0.050561797752809	16.1713286713287	9.61538461538462	0.00829493087557604	39.3356643356643	8	0.0423963133640553	0.00654205607476636	0.00270758122743682	0.0393258426966292	0.0168539325842697	0	0	18021
25025050300	2016	0.0393258426966292	11.8006993006993	12.6748251748252	0.00810810810810811	28.8461538461538	8	0.287387387387387	0.00829493087557604	0.00654205607476636	0.050561797752809	0.0393258426966292	0.0423963133640553	0	15893
25025050300	2017	0.0561797752808989	14.8601398601399	19.2307692307692	0.0110169491525424	29.7202797202797	8	0.607627118644068	0.00810810810810811	0.00829493087557604	0.0393258426966292	0.050561797752809	0.287387387387387	0.0423963133640553	17305
25025050400	2011	0	9.47867298578199	21.54243860405	0	40.499784575614	8	0	NA	NA	NA	NA	NA	NA	48697
25025050400	2012	0.00968523002421308	10.7784431137725	19.560878243513	0.00371402042711235	36.3273453093812	8	0	0	NA	0	NA	0	NA	56442
25025050400	2013	0	8.61715223635617	22.5687320475995	0	32.8272466146902	8	0.0301369863013699	0.00371402042711235	0	0.00968523002421308	0	0	0	52969
25025050400	2014	0.0121065375302663	13.302034428795	17.2143974960876	0.00461254612546125	35.6025039123631	8	0.106088560885609	0	0.00371402042711235	0	0.00968523002421308	0.0301369863013699	0	53065
25025050400	2015	0.0169491525423729	12.109375	10.9375	0.00630630630630631	28.515625	8	0.164864864864865	0.00461254612546125	0	0.0121065375302663	0	0.106088560885609	0.0301369863013699	51631
25025050400	2016	0.0581113801452785	7.421875	8.984375	0.0235081374321881	20.703125	8	1.00361663652803	0.00630630630630631	0.00461254612546125	0.0169491525423729	0.0121065375302663	0.164864864864865	0.106088560885609	52572
25025050400	2017	0.0750605326876513	12.5	8.59375	0.0290909090909091	29.296875	8	1.22272727272727	0.0235081374321881	0.00630630630630631	0.0581113801452785	0.0169491525423729	1.00361663652803	0.164864864864865	57120
25025050500	2011	0.00985221674876847	6.62927078021418	2.54971953085161	0.00264200792602378	10.7088220295767	8	0	NA	NA	NA	NA	NA	NA	40625
25025050500	2012	0.00492610837438424	8.17810086324398	1.81735574738755	0.00134048257372654	13.1758291685597	8	0	0.00264200792602378	NA	0.00985221674876847	NA	0	NA	47932
25025050500	2013	0.0147783251231527	8.24295010845987	3.470715835141	0.0053835800807537	11.7136659436009	8	0.0551816958277254	0.00134048257372654	0.00264200792602378	0.00492610837438424	0.00985221674876847	0	0	47781
25025050500	2014	0.0344827586206897	5.23982265215639	2.01531640467553	0.00902061855670103	9.27045546150746	8	0.0373711340206186	0.0053835800807537	0.00134048257372654	0.0147783251231527	0.00492610837438424	0.0551816958277254	0	47869
25025050500	2015	0.0344827586206897	6.79456434852118	2.39808153477218	0.0103896103896104	7.99360511590727	8	0.314285714285714	0.00902061855670103	0.0053835800807537	0.0344827586206897	0.0147783251231527	0.0373711340206186	0.0551816958277254	44375
25025050500	2016	0.0689655172413793	5.99520383693046	1.19904076738609	0.0201005025125628	6.79456434852118	8	0.971105527638191	0.0103896103896104	0.00902061855670103	0.0344827586206897	0.0344827586206897	0.314285714285714	0.0373711340206186	48125
25025050500	2017	0.0738916256157636	7.59392486011191	2.39808153477218	0.024906600249066	7.99360511590727	8	1.05479452054795	0.0201005025125628	0.0103896103896104	0.0689655172413793	0.0344827586206897	0.971105527638191	0.314285714285714	56726
25025050600	2011	0	12.6118795768918	5.69568755085435	0	32.546786004882	8	0	NA	NA	NA	NA	NA	NA	56875
25025050600	2012	0.00307692307692308	8.38926174496644	6.29194630872483	0.00119047619047619	38.1711409395973	8	0.0273809523809524	0	NA	0	NA	0	NA	58674
25025050600	2013	0.00307692307692308	10.4712041884817	14.3979057591623	0.00119189511323004	40.1396160558464	8	0.0560190703218117	0.00119047619047619	0	0.00307692307692308	0	0.0273809523809524	0	44412
25025050600	2014	0.00923076923076923	14.5669291338583	7.8740157480315	0.00353356890459364	35.8267716535433	8	0.118963486454653	0.00119189511323004	0.00119047619047619	0.00307692307692308	0.00307692307692308	0.0560190703218117	0.0273809523809524	46429
25025050600	2015	0.00615384615384615	19.5101701951017	6.6417600664176	0.00228571428571429	29.8879202988792	8	0.108571428571429	0.00353356890459364	0.00119189511323004	0.00923076923076923	0.00307692307692308	0.118963486454653	0.0560190703218117	60057
25025050600	2016	0.00923076923076923	21.5857202158572	8.7173100871731	0.00333704115684093	32.3785803237858	8	0.181312569521691	0.00228571428571429	0.00353356890459364	0.00615384615384615	0.00923076923076923	0.108571428571429	0.118963486454653	67222
25025050600	2017	0.0307692307692308	14.5288501452885	2.9057700290577	0.0119176598049837	34.4541303445413	8	0.810400866738895	0.00333704115684093	0.00228571428571429	0.00923076923076923	0.00615384615384615	0.181312569521691	0.108571428571429	66250
25025050700	2011	0.00143472022955524	9.9502487562189	4.56053067993366	0.000623052959501558	16.1691542288557	8	0	NA	NA	NA	NA	NA	NA	57566
25025050700	2012	0	10.5284470540595	4.65681312006479	0	12.9580886819194	8	0	0.000623052959501558	NA	0.00143472022955524	NA	0	NA	63262
25025050700	2013	0.00143472022955524	13.7450574279797	3.38919224251553	0.000594883997620464	18.828845791753	8	0.00535395597858418	0	0.000623052959501558	0	0.00143472022955524	0	0	59309
25025050700	2014	0.0157819225251076	8.21767713659606	4.3827611395179	0.00641773628938156	14.7918188458729	8	0.0373395565927655	0.000594883997620464	0	0.00143472022955524	0	0.00535395597858418	0	55125
25025050700	2015	0.0100430416068867	7.8655702538434	2.68144440471934	0.00399087799315849	12.8709331426528	8	0.248004561003421	0.00641773628938156	0.000594883997620464	0.0157819225251076	0.00143472022955524	0.0373395565927655	0.00535395597858418	55000
25025050700	2016	0.024390243902439	8.04433321415803	1.96639256346085	0.00957746478873239	14.3010368251698	8	0.616338028169014	0.00399087799315849	0.00641773628938156	0.0100430416068867	0.0157819225251076	0.248004561003421	0.0373395565927655	55238
25025050700	2017	0.0444763271162123	9.29567393636039	1.60886664283161	0.0178970917225951	10.904540579192	8	0.864653243847875	0.00957746478873239	0.00399087799315849	0.024390243902439	0.0100430416068867	0.616338028169014	0.248004561003421	55929
25025050901	2011	0.00407055630936228	9.74025974025974	3.24675324675325	0.00274536719286205	24.3506493506494	8	0	NA	NA	NA	NA	NA	NA	51038
25025050901	2012	0.00135685210312076	12.2909530525892	3.22385653838404	0.000689179875947622	21.3580495667943	8	0	0.00274536719286205	NA	0.00407055630936228	NA	0	NA	56250
25025050901	2013	0.0122116689280868	13.5021097046414	6.11814345991561	0.00673854447439353	30.168776371308	8	0.0134770889487871	0.000689179875947622	0.00274536719286205	0.00135685210312076	0.00407055630936228	0	0	54392
25025050901	2014	0.00542740841248304	16.8156662409536	7.0242656449553	0.00265604249667995	31.9284802043423	8	0.0312084993359894	0.00673854447439353	0.000689179875947622	0.0122116689280868	0.00135685210312076	0.0134770889487871	0	62570
25025050901	2015	0.0122116689280868	15.0509074811864	3.76272687029659	0.0064143681847338	21.0270030987162	8	0.150096215522771	0.00265604249667995	0.00673854447439353	0.00542740841248304	0.0122116689280868	0.0312084993359894	0.0134770889487871	60769
25025050901	2016	0.0149253731343284	10.8455068614431	5.09074811863657	0.00749063670411985	16.6002656042497	8	0.116729088639201	0.0064143681847338	0.00265604249667995	0.0122116689280868	0.00542740841248304	0.150096215522771	0.0312084993359894	57386
25025050901	2017	0.0257801899592944	8.18946436476317	4.42673749446658	0.013470173187941	18.149623727313	8	0.22963438101347	0.00749063670411985	0.0064143681847338	0.0149253731343284	0.0122116689280868	0.116729088639201	0.150096215522771	53302
25025051000	2011	0	7.79280311712125	2.29200091680037	0	10.0848040339216	8	0	NA	NA	NA	NA	NA	NA	42301
25025051000	2012	0	7.08915145005371	1.93340494092374	0	11.1707841031149	8	0	0	NA	0	NA	0	NA	50970
25025051000	2013	0.00128865979381443	7.25593667546174	1.97889182058048	0.000567536889897843	17.1503957783641	8	0.00624290578887628	0	0	0	0	0	0	47841
25025051000	2014	0.0038659793814433	12.3318385650224	2.91479820627803	0.00222965440356745	14.7982062780269	8	0.0117056856187291	0.000567536889897843	0	0.00128865979381443	0	0.00624290578887628	0	52170
25025051000	2015	0.0038659793814433	9.65872504829363	2.5756600128783	0.00216216216216216	10.7319167203263	8	0.0124324324324324	0.00222965440356745	0.000567536889897843	0.0038659793814433	0.00128865979381443	0.0117056856187291	0.00624290578887628	53571
25025051000	2016	0.0038659793814433	7.51234170422838	1.7171066752522	0.00212992545260916	11.1611933891393	8	0.0117145899893504	0.00216216216216216	0.00222965440356745	0.0038659793814433	0.0038659793814433	0.0124324324324324	0.0117056856187291	49241
25025051000	2017	0.00902061855670103	8.585533376261	1.93174500965873	0.00367068694284216	9.22944837948057	8	0.0498164656528579	0.00212992545260916	0.00216216216216216	0.0038659793814433	0.0038659793814433	0.0117145899893504	0.0124324324324324	48619
25025051101	2011	0.000892857142857143	9.30893026191228	2.99779110129378	0.000414593698175788	18.3023035657936	8	0.00414593698175788	NA	NA	NA	NA	NA	NA	53750
25025051101	2012	0.00178571428571429	11.1180707798309	4.22799874725963	0.000831255195344971	24.2718446601942	8	0.0116375727348296	0.000414593698175788	NA	0.000892857142857143	NA	0.00414593698175788	NA	54576
25025051101	2013	0.00535714285714286	8.0457991644747	3.24926504719171	0.00245098039215686	19.186136469132	8	0.0249183006535948	0.000831255195344971	0.000414593698175788	0.00178571428571429	0.000892857142857143	0.0116375727348296	0.00414593698175788	53065
25025051101	2014	0.0133928571428571	6.31933717174554	2.80859429855357	0.00650142218610321	15.7281280719	8	0.0682649329540837	0.00245098039215686	0.000831255195344971	0.00535714285714286	0.00178571428571429	0.0249183006535948	0.0116375727348296	47813
25025051101	2015	0.0142857142857143	7.38007380073801	2.186688533552	0.00638213003589948	14.486811534782	8	0.150378938970882	0.00650142218610321	0.00245098039215686	0.0133928571428571	0.00535714285714286	0.0682649329540837	0.0249183006535948	46794
25025051101	2016	0.0169642857142857	7.92674593412601	2.050020500205	0.00739587388088751	12.026786934536	8	0.124562086414947	0.00638213003589948	0.00650142218610321	0.0142857142857143	0.0133928571428571	0.150378938970882	0.0682649329540837	57454
25025051101	2017	0.0321428571428571	6.69673363400301	2.050020500205	0.0150375939849624	11.890118901189	8	0.191531460229521	0.00739587388088751	0.00638213003589948	0.0169642857142857	0.0142857142857143	0.124562086414947	0.150378938970882	56464
25025051200	2011	0.00172413793103448	11.1301369863014	1.71232876712329	0.000936329588014981	16.2671232876712	8	0.00280898876404494	NA	NA	NA	NA	NA	NA	46890
25025051200	2012	0	10.0697134004648	3.87296669248644	0	21.6886134779241	8	0.000896860986547085	0.000936329588014981	NA	0.00172413793103448	NA	0.00280898876404494	NA	49866
25025051200	2013	0.00689655172413793	11.5027829313544	2.5974025974026	0.0034965034965035	18.9239332096475	8	0	0	0.000936329588014981	0	0.00172413793103448	0.000896860986547085	0.00280898876404494	56875
25025051200	2014	0.0224137931034483	8.10185185185185	2.70061728395062	0.0119760479041916	13.1172839506173	8	0.0102651839178785	0.0034965034965035	0	0.00689655172413793	0	0	0.000896860986547085	61016
25025051200	2015	0.0206896551724138	11.3871635610766	3.1055900621118	0.0106732348111658	8.2815734989648	8	0.215927750410509	0.0119760479041916	0.0034965034965035	0.0224137931034483	0.00689655172413793	0.0102651839178785	0	64808
25025051200	2016	0.0241379310344828	5.175983436853	2.41545893719807	0.0133333333333333	7.2463768115942	8	0.557647058823529	0.0106732348111658	0.0119760479041916	0.0206896551724138	0.0224137931034483	0.215927750410509	0.0102651839178785	63967
25025051200	2017	0.05	11.3871635610766	1.38026224982747	0.0257771038665656	6.90131124913734	8	0.843062926459439	0.0133333333333333	0.0106732348111658	0.0241379310344828	0.0206896551724138	0.557647058823529	0.215927750410509	67339
25025060101	2011	0	6.31347790282734	2.74499039253363	0	6.03897886357398	19	0	NA	NA	NA	NA	NA	NA	82500
25025060101	2012	0.00674536256323777	4.87012987012987	4.05844155844156	0.00242424242424242	4.5995670995671	19	0	0	NA	0	NA	0	NA	80281
25025060101	2013	0.00337268128161889	6.31911532385466	3.42285413375461	0.00120192307692308	7.37230121116377	19	0.00240384615384615	0.00242424242424242	0	0.00674536256323777	0	0	0	82481
25025060101	2014	0.00505902192242833	7.76914539400666	5.54938956714761	0.00178359096313912	12.2086570477248	19	0.0267538644470868	0.00120192307692308	0.00242424242424242	0.00337268128161889	0.00674536256323777	0.00240384615384615	0	94526
25025060101	2015	0.00843170320404722	6.33608815426997	1.65289256198347	0.00292056074766355	6.61157024793388	19	0.0595794392523364	0.00178359096313912	0.00120192307692308	0.00505902192242833	0.00337268128161889	0.0267538644470868	0.00240384615384615	103895
25025060101	2016	0.0185497470489039	6.33608815426997	1.10192837465565	0.00623229461756374	6.8870523415978	19	0.0594900849858357	0.00292056074766355	0.00178359096313912	0.00843170320404722	0.00505902192242833	0.0595794392523364	0.0267538644470868	105606
25025060101	2017	0.0219224283305228	4.95867768595041	2.47933884297521	0.00722623679822123	7.71349862258953	19	0.0778210116731518	0.00623229461756374	0.00292056074766355	0.0185497470489039	0.00843170320404722	0.0594900849858357	0.0595794392523364	118594
25025060200	2011	0.00458715596330275	6.62565073355419	3.78608613345954	0.00197628458498024	5.20586843350686	19	0	NA	NA	NA	NA	NA	NA	90577
25025060200	2012	0.00229357798165138	6.2111801242236	1.33096716947649	0.000977517106549365	1.33096716947649	19	0	0.00197628458498024	NA	0.00458715596330275	NA	0	NA	89352
25025060200	2013	0.00458715596330275	4.56053067993366	2.48756218905473	0.00193798449612403	8.29187396351576	19	0	0.000977517106549365	0.00197628458498024	0.00229357798165138	0.00458715596330275	0	0	91742
25025060200	2014	0.00458715596330275	3.72825186412593	1.65700082850041	0.0019047619047619	4.14250207125104	19	0.06	0.00193798449612403	0.000977517106549365	0.00458715596330275	0.00229357798165138	0	0	97305
25025060200	2015	0.0114678899082569	5.5793991416309	1.28755364806867	0.004739336492891	6.00858369098713	19	0.124170616113744	0.0019047619047619	0.00193798449612403	0.00458715596330275	0.00458715596330275	0.06	0	106550
25025060200	2016	0.0137614678899083	5.15021459227468	1.71673819742489	0.00558659217877095	3.43347639484979	19	0.119180633147114	0.004739336492891	0.0019047619047619	0.0114678899082569	0.00458715596330275	0.124170616113744	0.06	110298
25025060200	2017	0.0206422018348624	6.00858369098713	2.14592274678112	0.00851466414380322	6.00858369098713	19	0.176915799432356	0.00558659217877095	0.004739336492891	0.0137614678899083	0.0114678899082569	0.119180633147114	0.124170616113744	112411
25025060301	2011	0.00142045454545455	8.06451612903226	3.54838709677419	0.000605693519079346	16.4516129032258	19	0	NA	NA	NA	NA	NA	NA	89318
25025060301	2012	0	8.50929719508352	4.72738733060195	0	13.5518436810589	19	0	0.000605693519079346	NA	0.00142045454545455	NA	0	NA	86719
25025060301	2013	0	9.32400932400932	6.11888111888112	0	9.61538461538462	19	0	0	0.000605693519079346	0	0.00142045454545455	0	0	82143
25025060301	2014	0.00568181818181818	6.28751071734781	2.0005715918834	0.00243161094224924	8.28808230923121	19	0	0	0	0	0	0	0	83015
25025060301	2015	0.00568181818181818	6.97934115019542	2.79173646007817	0.00230149597238205	11.1669458403127	19	0.0184119677790564	0.00243161094224924	0	0.00568181818181818	0	0	0	81098
25025060301	2016	0.00852272727272727	8.93355667225014	3.62925739810162	0.00404390525707683	9.49190396426577	19	0.0317735413056037	0.00230149597238205	0.00243161094224924	0.00568181818181818	0.00568181818181818	0.0184119677790564	0	92898
25025060301	2017	0.015625	6.7001675041876	5.0251256281407	0.00630733944954128	9.77107761027359	19	0.0590596330275229	0.00404390525707683	0.00230149597238205	0.00852272727272727	0.00568181818181818	0.0317735413056037	0.0184119677790564	108409
25025060400	2011	0.00397219463753724	6.05326876513317	3.43018563357546	0.00157666535277887	15.1331719128329	19	0	NA	NA	NA	NA	NA	NA	78220
25025060400	2012	0.00099304865938431	5.0260970423352	1.7398028223468	0.000391389432485323	10.4388169340808	19	0.00469667318982387	0.00157666535277887	NA	0.00397219463753724	NA	0	NA	88878
25025060400	2013	0.0099304865938431	7.80959464484939	5.20639642989959	0.00390167772142021	18.0364447750093	19	0.0198985563792431	0.000391389432485323	0.00157666535277887	0.00099304865938431	0.00397219463753724	0.00469667318982387	0	90975
25025060400	2014	0.0109235352532274	6.84191573640619	1.98055455527548	0.00422102839600921	10.2628736046093	19	0.0399079048349962	0.00390167772142021	0.000391389432485323	0.0099304865938431	0.00099304865938431	0.0198985563792431	0.00469667318982387	95085
25025060400	2015	0.0139026812313803	6.72328379334749	2.12314225053079	0.00517751479289941	9.90799716914367	19	0.120931952662722	0.00422102839600921	0.00390167772142021	0.0109235352532274	0.0099304865938431	0.0399079048349962	0.0198985563792431	96789
25025060400	2016	0.0178748758689176	6.90021231422505	2.47699929228592	0.00713481036425084	6.90021231422505	19	0.170108899737139	0.00517751479289941	0.00422102839600921	0.0139026812313803	0.0109235352532274	0.120931952662722	0.0399079048349962	100112
25025060400	2017	0.0327706057596822	7.78485491861288	4.95399858457183	0.0128012048192771	8.84642604387827	19	0.15210843373494	0.00713481036425084	0.00517751479289941	0.0178748758689176	0.0139026812313803	0.170108899737139	0.120931952662722	104127
25025060501	2011	0.00465657741559953	10.7874865156419	11.0571736785329	0.00253292806484296	25.0809061488673	19	0	NA	NA	NA	NA	NA	NA	91630
25025060501	2012	0.00465657741559953	6.83131897004729	4.99211770888071	0.0020746887966805	14.4508670520231	19	0	0.00253292806484296	NA	0.00465657741559953	NA	0	NA	96225
25025060501	2013	0.0069848661233993	11.3412228796844	8.13609467455621	0.00315789473684211	17.7514792899408	19	0.00789473684210526	0.0020746887966805	0.00253292806484296	0.00465657741559953	0.00465657741559953	0	0	98723
25025060501	2014	0.00931315483119907	10.3965183752418	10.1547388781431	0.00407955124936257	23.21083172147	19	0.0163182049974503	0.00315789473684211	0.0020746887966805	0.0069848661233993	0.00465657741559953	0.00789473684210526	0	99563
25025060501	2015	0.0174621653084983	11.1824886985487	8.56531049250535	0.00739280433711188	22.3649773970973	19	0.133563331690488	0.00407955124936257	0.00315789473684211	0.00931315483119907	0.0069848661233993	0.0163182049974503	0.00789473684210526	101845
25025060501	2016	0.0279394644935972	9.2790863668808	12.1341898643826	0.0123456790123457	19.747799191054	19	0.234074074074074	0.00739280433711188	0.00407955124936257	0.0174621653084983	0.00931315483119907	0.133563331690488	0.0163182049974503	104970
25025060501	2017	0.0267753201396973	11.6583392814656	10.7066381156317	0.0110047846889952	15.4651439448013	19	0.261722488038278	0.0123456790123457	0.00739280433711188	0.0279394644935972	0.0174621653084983	0.234074074074074	0.133563331690488	114500
25025060600	2011	0.0148305084745763	14.6281999187322	10.9711499390492	0.00505050505050505	26.4120276310443	19	0	NA	NA	NA	NA	NA	NA	81627
25025060600	2012	0.00423728813559322	9.06225374310481	5.91016548463357	0.00144927536231884	16.548463356974	19	0	0.00505050505050505	NA	0.0148305084745763	NA	0	NA	83625
25025060600	2013	0.0317796610169492	7.46547219111609	7.83874580067189	0.012311901504788	32.474804031355	19	0.00410396716826265	0.00144927536231884	0.00505050505050505	0.00423728813559322	0.0148305084745763	0	0	92014
25025060600	2014	0.0572033898305085	11.760636457973	13.4901418194396	0.0205026455026455	25.2507782774127	19	0.044973544973545	0.012311901504788	0.00144927536231884	0.0317796610169492	0.00423728813559322	0.00410396716826265	0	110109
25025060600	2015	0.0572033898305085	9.94097545821684	9.31966449207829	0.0189274447949527	22.9885057471264	19	0.215141955835962	0.0205026455026455	0.012311901504788	0.0572033898305085	0.0317796610169492	0.044973544973545	0.00410396716826265	112688
25025060600	2016	0.116525423728814	13.3581857719789	10.2516309412861	0.0452562704471101	32.9294812053433	19	0.396946564885496	0.0189274447949527	0.0205026455026455	0.0572033898305085	0.0572033898305085	0.215141955835962	0.044973544973545	122264
25025060600	2017	0.125	9.63031997514756	14.600807704256	0.0384441429217549	38.5212799005902	19	0.268204432383537	0.0452562704471101	0.0189274447949527	0.116525423728814	0.0572033898305085	0.396946564885496	0.215141955835962	151250
25025060700	2011	0	7.22175021240442	2.12404418011895	0	33.5598980458794	19	0	NA	NA	NA	NA	NA	NA	17592
25025060700	2012	0	5.26085050416484	3.94563787812363	0	31.1266988163086	19	0	0	NA	0	NA	0	NA	19481
25025060700	2013	0.166666666666667	5.47516621040282	8.99491591709034	0.00133333333333333	25.4204145482988	19	0	0	0	0	0	0	0	21356
25025060700	2014	0.166666666666667	10.1443620756925	6.63285212641436	0.00123762376237624	31.9937573156457	19	0.0693069306930693	0.00133333333333333	0	0.166666666666667	0	0	0	16964
25025060700	2015	0.166666666666667	9.52743902439024	5.33536585365854	0.00238663484486874	26.2957317073171	19	0.0906921241050119	0.00123762376237624	0.00133333333333333	0.166666666666667	0.166666666666667	0.0693069306930693	0	22469
25025060700	2016	0.333333333333333	11.0518292682927	7.6219512195122	0.00331491712707182	25.9146341463415	19	0.111602209944751	0.00238663484486874	0.00123762376237624	0.166666666666667	0.166666666666667	0.0906921241050119	0.0693069306930693	19907
25025060700	2017	0.333333333333333	11.4329268292683	1.90548780487805	0.00432900432900433	17.1493902439024	19	0.164502164502165	0.00331491712707182	0.00238663484486874	0.333333333333333	0.166666666666667	0.111602209944751	0.0906921241050119	19095
25025060800	2011	0.000921658986175115	9.42760942760943	9.42760942760943	0.000479386385426654	25.5892255892256	19	0	NA	NA	NA	NA	NA	NA	80000
25025060800	2012	0.00368663594470046	11.4739629302736	2.8684907325684	0.0018796992481203	14.1218005295675	19	0.00140977443609023	0.000479386385426654	NA	0.000921658986175115	NA	0	NA	90714
25025060800	2013	0.00368663594470046	9.57405236420477	7.62016412661196	0.00187529301453352	16.2172723720203	19	0.00140646976090014	0.0018796992481203	0.000479386385426654	0.00368663594470046	0.000921658986175115	0.00140977443609023	0	86306
25025060800	2014	0.00829493087557604	7.39744451916611	8.06993947545394	0.00466635557629491	21.5198386012105	19	0.0116658889407373	0.00187529301453352	0.0018796992481203	0.00368663594470046	0.00368663594470046	0.00140646976090014	0.00140977443609023	90761
25025060800	2015	0.0147465437788018	16.0219729915312	8.46875715266651	0.00712377560106857	19.9130235751888	19	0.112644701691897	0.00466635557629491	0.00187529301453352	0.00829493087557604	0.00368663594470046	0.0116658889407373	0.00140646976090014	93819
25025060800	2016	0.0248847926267281	12.5886930647745	10.757610437171	0.0123131046613896	23.3463035019455	19	0.20712401055409	0.00712377560106857	0.00466635557629491	0.0147465437788018	0.00829493087557604	0.112644701691897	0.0116658889407373	101778
25025060800	2017	0.0313364055299539	11.9020370794232	8.69764248111696	0.0165145588874402	17.3952849622339	19	0.239461103867884	0.0123131046613896	0.00712377560106857	0.0248847926267281	0.0147465437788018	0.20712401055409	0.112644701691897	103222
25025061000	2011	0	5.68011958146487	2.39162929745889	0	16.7414050822123	19	0	NA	NA	NA	NA	NA	NA	26471
25025061000	2012	0	9.89180834621329	3.09119010819165	0	25.0386398763524	19	0	0	NA	0	NA	0	NA	23026
25025061000	2013	0.01953125	3.44827586206897	5.01567398119122	0.00374251497005988	25.3918495297806	19	0	0	0	0	0	0	0	22933
25025061000	2014	0.015625	11.1536010197578	7.64818355640535	0.00303490136570561	30.2740599107712	19	0.000758725341426404	0.00374251497005988	0	0.01953125	0	0	0	27292
25025061000	2015	0.015625	17.304189435337	8.50030358227079	0.00292825768667643	35.5191256830601	19	0.04099560761347	0.00303490136570561	0.00374251497005988	0.015625	0.01953125	0.000758725341426404	0	24814
25025061000	2016	0.046875	14.8755312689739	5.76806314511233	0.00933237616654702	34.608378870674	19	0.232591529073941	0.00292825768667643	0.00303490136570561	0.015625	0.015625	0.04099560761347	0.000758725341426404	22133
25025061000	2017	0.0625	12.4468731026108	9.10746812386157	0.0138792505204719	38.554948391014	19	0.235253296321999	0.00933237616654702	0.00292825768667643	0.046875	0.015625	0.232591529073941	0.04099560761347	26125
25025061101	2011	0	20.5152671755725	7.15648854961832	0	63.4541984732824	19	0	NA	NA	NA	NA	NA	NA	11956
25025061101	2012	0	20.2732481269282	9.69590127809608	0	64.3455266637285	19	0	0	NA	0	NA	0	NA	15027
25025061101	2013	0.0384615384615385	17.9889298892989	10.1476014760148	0.00189393939393939	72.8782287822878	19	0	0	0	0	0	0	0	16172
25025061101	2014	0	18.9959294436906	11.3071008593397	0	72.3654454997739	19	0	0.00189393939393939	0	0.0384615384615385	0	0	0	16710
25025061101	2015	0.0384615384615385	22.5364560318162	13.6986301369863	0.001806684733514	52.1431727794962	19	0.031616982836495	0	0.00189393939393939	0	0.0384615384615385	0	0	15938
25025061101	2016	0.0384615384615385	22.5364560318162	11.9310649580203	0.00177777777777778	35.793194874061	19	0.0711111111111111	0.001806684733514	0	0.0384615384615385	0	0.031616982836495	0	14500
25025061101	2017	0.0769230769230769	28.2810428634556	6.6283694211224	0.0025706940874036	51.2593901900133	19	0.0651242502142245	0.00177777777777778	0.001806684733514	0.0384615384615385	0.0384615384615385	0.0711111111111111	0.031616982836495	13929
25025061200	2011	0.0171858216970999	17.2520024645718	14.7874306839187	0.00911528150134048	54.5286506469501	19	0	NA	NA	NA	NA	NA	NA	67813
25025061200	2012	0.0161117078410312	17.0668209430142	10.7029216083309	0.0076413652572593	37.6048597049465	19	0.0397350993377483	0.00911528150134048	NA	0.0171858216970999	NA	0	NA	82702
25025061200	2013	0.0161117078410312	14.6437623204731	17.4598704590256	0.00782013685239492	46.7473950999718	19	0.0478983382209189	0.0076413652572593	0.00911528150134048	0.0161117078410312	0.0171858216970999	0.0397350993377483	0	71090
25025061200	2014	0.0214822771213749	16.6623942578826	21.0202512176365	0.0111326234269119	41.27146885414	19	0.146660212971926	0.00782013685239492	0.0076413652572593	0.0161117078410312	0.0161117078410312	0.0478983382209189	0.0397350993377483	82244
25025061200	2015	0.046186895810956	17.3505275498242	16.4126611957796	0.0221709006928406	41.7350527549824	19	0.371824480369515	0.0111326234269119	0.00782013685239492	0.0214822771213749	0.0161117078410312	0.146660212971926	0.0478983382209189	102174
25025061200	2016	0.0526315789473684	14.5369284876905	17.116060961313	0.022020725388601	37.2801875732708	19	0.408894645941278	0.0221709006928406	0.0111326234269119	0.046186895810956	0.0214822771213749	0.371824480369515	0.146660212971926	117378
25025061200	2017	0.0762620837808808	15.7092614302462	19.4607268464244	0.0309698451507742	38.6869871043376	19	0.548899755501222	0.022020725388601	0.0221709006928406	0.0526315789473684	0.046186895810956	0.408894645941278	0.371824480369515	125841
25025070101	2011	0.0204498977505112	18.2240485974629	41.6294443451849	0.00407885791978246	112.5603001608	10	0.00407885791978246	NA	NA	NA	NA	NA	NA	47609
25025070101	2012	0.0286298568507157	12.7295871976723	37.0976541189307	0.00487012987012987	86.3793416984906	10	0.00454545454545455	0.00407885791978246	NA	0.0204498977505112	NA	0.00407885791978246	NA	72071
25025070101	2013	0.0286298568507157	14.1143260409315	64.0437544107269	0.00504413619167718	131.086803105152	10	0.0135561160151324	0.00487012987012987	0.00407885791978246	0.0286298568507157	0.0204498977505112	0.00454545454545455	0.00407885791978246	69964
25025070101	2014	0.128834355828221	13.0392788151964	75.820991629105	0.0264840182648402	158.242112041211	10	0.0870624048706241	0.00504413619167718	0.00487012987012987	0.0286298568507157	0.0286298568507157	0.0135561160151324	0.00454545454545455	90268
25025070101	2015	0.0899795501022495	16.0098522167488	50.4926108374384	0.0166949632144878	143.78078817734	10	0.301075268817204	0.0264840182648402	0.00504413619167718	0.128834355828221	0.0286298568507157	0.0870624048706241	0.0135561160151324	89855
25025070101	2016	0.124744376278119	16.9334975369458	49.2610837438424	0.0229736706246773	151.785714285714	10	0.462570986060919	0.0166949632144878	0.0264840182648402	0.0899795501022495	0.128834355828221	0.301075268817204	0.0870624048706241	83750
25025070101	2017	0.212678936605317	17.7032019704433	65.7327586206897	0.0394495412844037	150.246305418719	10	0.555045871559633	0.0229736706246773	0.0166949632144878	0.124744376278119	0.0899795501022495	0.462570986060919	0.301075268817204	88526
25025070200	2011	0.0072202166064982	6.51937703730532	12.4954726548352	0.00160857908847185	58.6743933357479	6	0	NA	NA	NA	NA	NA	NA	14823
25025070200	2012	0.0324909747292419	3.2967032967033	9.70695970695971	0.00486486486486486	43.7728937728938	6	0	0.00160857908847185	NA	0.0072202166064982	NA	0	NA	19361
25025070200	2013	0.0649819494584837	5.76519916142558	12.9280223619846	0.010863350485992	53.2844164919637	6	0.00171526586620926	0.00486486486486486	0.00160857908847185	0.0324909747292419	0.0072202166064982	0	0	18975
25025070200	2014	0.0938628158844765	6.57193605683837	15.9857904085258	0.0213625866050808	50.2664298401421	6	0.0554272517321016	0.010863350485992	0.00486486486486486	0.0649819494584837	0.0324909747292419	0.00171526586620926	0	19532
25025070200	2015	0.0685920577617329	6.72360530619662	15.08268217336	0.0124040165386887	57.2415046338361	6	0.213230950974601	0.0213625866050808	0.010863350485992	0.0938628158844765	0.0649819494584837	0.0554272517321016	0.00171526586620926	20905
25025070200	2016	0.173285198555957	8.17735780483373	15.6278393603489	0.0400232018561485	51.4264946392877	6	0.567285382830626	0.0124040165386887	0.0213625866050808	0.0685920577617329	0.0938628158844765	0.213230950974601	0.0554272517321016	21712
25025070200	2017	0.252707581227437	7.0870434308559	12.3568962384154	0.0639318060735216	51.9716518262766	6	0.737346830047949	0.0400232018561485	0.0124040165386887	0.173285198555957	0.0685920577617329	0.567285382830626	0.213230950974601	21773
25025070300	2011	0.0154109589041096	12.5085285421879	9.551967250398	0.003515625	26.6090516261087	3	0	NA	NA	NA	NA	NA	NA	117436
25025070300	2012	0.023972602739726	4.66252220248668	6.43872113676732	0.00583884780070066	18.4280639431616	3	0.00700661736084079	0.003515625	NA	0.0154109589041096	NA	0	NA	116875
25025070300	2013	0.0222602739726027	10.1149425287356	9.6551724137931	0.0051792828685259	27.3563218390805	3	0.0227091633466135	0.00583884780070066	0.003515625	0.023972602739726	0.0154109589041096	0.00700661736084079	0	118558
25025070300	2014	0.0273972602739726	10.5540897097625	8.79507475813545	0.00703674745895231	24.1864555848725	3	0.0672400312744331	0.0051792828685259	0.00583884780070066	0.0222602739726027	0.023972602739726	0.0227091633466135	0.00700661736084079	122540
25025070300	2015	0.0410958904109589	12.8003593083315	10.7792499438581	0.0114372855508959	28.0709633954637	3	0.189858940144872	0.00703674745895231	0.0051792828685259	0.0273972602739726	0.0222602739726027	0.0672400312744331	0.0227091633466135	102102
25025070300	2016	0.0804794520547945	11.6775207725129	10.7792499438581	0.02045944005743	22.9059061306984	3	0.250179468772434	0.0114372855508959	0.00703674745895231	0.0410958904109589	0.0273972602739726	0.189858940144872	0.0672400312744331	101884
25025070300	2017	0.0993150684931507	11.2283853581855	10.3301145295307	0.0252579153326218	19.5373905232428	3	0.443970117395944	0.02045944005743	0.0114372855508959	0.0804794520547945	0.0410958904109589	0.250179468772434	0.189858940144872	112500
25025070402	2011	0	2.32828870779977	5.23864959254948	0	18.6263096623981	20	0	NA	NA	NA	NA	NA	NA	15484
25025070402	2012	0.0689655172413793	6.03864734299517	4.22705314009662	0.00567375886524823	13.8888888888889	20	0	0	NA	0	NA	0	NA	15616
25025070402	2013	0.137931034482759	5.29411764705882	3.52941176470588	0.0130624092888244	20.5882352941176	20	0	0.00567375886524823	0	0.0689655172413793	0	0	0	15565
25025070402	2014	0.189655172413793	5.27148128624143	8.96151818661044	0.0237741456166419	26.3574064312072	20	0.0193164933135215	0.0130624092888244	0.00567375886524823	0.137931034482759	0.0689655172413793	0	0	13693
25025070402	2015	0.172413793103448	5.89034888989579	7.70276393294064	0.016	22.2020842772995	20	0.154666666666667	0.0237741456166419	0.0130624092888244	0.189655172413793	0.137931034482759	0.0193164933135215	0	15848
25025070402	2016	0.241379310344828	9.96828273674671	11.3275940190304	0.022075055187638	32.1703670140462	20	0.608167770419426	0.016	0.0237741456166419	0.172413793103448	0.189655172413793	0.154666666666667	0.0193164933135215	21480
25025070402	2017	0.275862068965517	7.70276393294064	11.3275940190304	0.0192837465564738	24.0144993203444	20	0.278236914600551	0.022075055187638	0.016	0.241379310344828	0.172413793103448	0.608167770419426	0.154666666666667	25750
25025070500	2011	0.0100840336134454	7.14783821478382	9.06555090655509	0.00195503421309873	30.3347280334728	20	0	NA	NA	NA	NA	NA	NA	71058
25025070500	2012	0.0252100840336134	7.72849462365591	5.88037634408602	0.00548918308040039	21.1693548387097	20	0.00452050371327091	0.00195503421309873	NA	0.0100840336134454	NA	0	NA	76336
25025070500	2013	0.026890756302521	8.78230028711366	9.79564262793447	0.00550339915830366	22.6313122783314	20	0.0239559728067336	0.00548918308040039	0.00195503421309873	0.0252100840336134	0.0100840336134454	0.00452050371327091	0	76902
25025070500	2014	0.026890756302521	8.32342449464923	8.15355868863598	0.00574712643678161	22.5921521997622	20	0.0756704980842912	0.00550339915830366	0.00548918308040039	0.026890756302521	0.0252100840336134	0.0239559728067336	0.00452050371327091	97500
25025070500	2015	0.0672268907563025	12.0237087214225	12.0237087214225	0.0149253731343284	18.2895850973751	20	0.206732295966974	0.00574712643678161	0.00550339915830366	0.026890756302521	0.026890756302521	0.0756704980842912	0.0239559728067336	113068
25025070500	2016	0.0722689075630252	7.95935647756139	6.60457239627434	0.0161842514783691	16.2574089754445	20	0.236539060068472	0.0149253731343284	0.00574712643678161	0.0672268907563025	0.026890756302521	0.206732295966974	0.0756704980842912	101583
25025070500	2017	0.0823529411764706	11.346316680779	8.97544453852667	0.0183172927662217	17.7815410668925	20	0.277553554796647	0.0161842514783691	0.0149253731343284	0.0722689075630252	0.0672268907563025	0.236539060068472	0.206732295966974	117615
25025070600	2011	0	4.76809709579541	15.1712180320763	0	46.814044213264	20	0.00069060773480663	NA	NA	NA	NA	NA	NA	87060
25025070600	2012	0.0215982721382289	7.99326882625158	5.46907867059319	0.00716332378223496	37.4421539755995	20	0.00716332378223496	0	NA	0	NA	0.00069060773480663	NA	94149
25025070600	2013	0.019438444924406	14.1996557659208	6.02409638554217	0.00939306358381503	51.6351118760757	20	0.0585260115606936	0.00716332378223496	0	0.0215982721382289	0	0.00716332378223496	0.00069060773480663	96094
25025070600	2014	0.0323974082073434	9.25553319919517	7.64587525150905	0.0116703136396791	46.6800804828974	20	0.110138584974471	0.00939306358381503	0.00716332378223496	0.019438444924406	0.0215982721382289	0.0585260115606936	0.00716332378223496	105391
25025070600	2015	0.0712742980561555	5.58436378141205	7.97766254487435	0.0279617365710081	24.7307538891105	20	0.240618101545254	0.0116703136396791	0.00939306358381503	0.0323974082073434	0.019438444924406	0.110138584974471	0.0585260115606936	116354
25025070600	2016	0.08207343412527	6.7810131631432	8.37654567211807	0.036281179138322	32.7084164339848	20	0.479969765684051	0.0279617365710081	0.0116703136396791	0.0712742980561555	0.0323974082073434	0.240618101545254	0.110138584974471	129884
25025070600	2017	0.0907127429805616	5.98324690865576	3.19106501794974	0.0430622009569378	22.7363382528919	20	0.861244019138756	0.036281179138322	0.0279617365710081	0.08207343412527	0.0712742980561555	0.479969765684051	0.240618101545254	139432
25025070700	2011	0	7.46799431009957	7.11237553342816	0	29.1607396870555	20	0.0165165165165165	NA	NA	NA	NA	NA	NA	61190
25025070700	2012	0.033195020746888	9.70873786407767	4.35219283562102	0.00671641791044776	28.1218613993974	20	0.0335820895522388	0	NA	0	NA	0.0165165165165165	NA	64453
25025070700	2013	0.024896265560166	6.06877950101146	8.09170600134862	0.00513950073421439	33.7154416722859	20	0.0712187958883994	0.00671641791044776	0	0.033195020746888	0	0.0335820895522388	0.0165165165165165	65114
25025070700	2014	0.0995850622406639	10.233918128655	14.9853801169591	0.0218978102189781	45.687134502924	20	0.198540145985401	0.00513950073421439	0.00671641791044776	0.024896265560166	0.033195020746888	0.0712187958883994	0.0335820895522388	76765
25025070700	2015	0.145228215767635	7.90513833992095	6.10851598993891	0.0330697340043134	33.0578512396694	20	0.269590222861251	0.0218978102189781	0.00513950073421439	0.0995850622406639	0.024896265560166	0.198540145985401	0.0712187958883994	98482
25025070700	2016	0.170124481327801	10.4204096298958	6.82716492993173	0.0365853658536585	26.2306863097377	20	0.31635581061693	0.0330697340043134	0.0218978102189781	0.145228215767635	0.0995850622406639	0.269590222861251	0.198540145985401	102000
25025070700	2017	0.16597510373444	8.26446280991736	6.10851598993891	0.0366197183098592	34.8544735896515	20	0.619014084507042	0.0365853658536585	0.0330697340043134	0.170124481327801	0.145228215767635	0.31635581061693	0.269590222861251	97100
25025070800	2011	0.0307692307692308	7.27546412443552	4.26492724535876	0.00614076523382145	16.3070747616658	20	0.000944733112895607	NA	NA	NA	NA	NA	NA	56589
25025070800	2012	0.0153846153846154	6.2296858071506	5.14626218851571	0.0028169014084507	22.2101841820152	20	0.00469483568075117	0.00614076523382145	NA	0.0307692307692308	NA	0.000944733112895607	NA	64338
25025070800	2013	0.0435897435897436	5.64212788823213	9.94089199355185	0.00908221797323136	22.2998387963461	20	0.0162523900573614	0.0028169014084507	0.00614076523382145	0.0153846153846154	0.0307692307692308	0.00469483568075117	0.000944733112895607	69340
25025070800	2014	0.0461538461538462	11.2044817927171	4.48179271708683	0.00943396226415094	17.9271708683473	20	0.0410377358490566	0.00908221797323136	0.0028169014084507	0.0435897435897436	0.0153846153846154	0.0162523900573614	0.00469483568075117	96155
25025070800	2015	0.0974358974358974	12.1668597914253	10.4287369640788	0.0216063879755754	21.1471610660487	20	0.228276186002818	0.00943396226415094	0.00908221797323136	0.0461538461538462	0.0435897435897436	0.0410377358490566	0.0162523900573614	92500
25025070800	2016	0.115384615384615	6.95249130938586	8.40092699884125	0.0226851851851852	16.2224797219003	20	0.27962962962963	0.0216063879755754	0.00943396226415094	0.0974358974358974	0.0461538461538462	0.228276186002818	0.0410377358490566	71667
25025070800	2017	0.125641025641026	11.008111239861	7.53186558516802	0.0244464944649446	19.9884125144844	20	0.386531365313653	0.0226851851851852	0.0216063879755754	0.115384615384615	0.0974358974358974	0.27962962962963	0.228276186002818	79500
25025070900	2011	0.0347826086956522	8.38574423480084	4.79185384845762	0.00763775231860338	30.8475591494459	20	0	NA	NA	NA	NA	NA	NA	51034
25025070900	2012	0.0173913043478261	10.9204368174727	5.30421216848674	0.00327689787001638	37.7535101404056	20	0.0693610049153468	0.00763775231860338	NA	0.0347826086956522	NA	0	NA	53673
25025070900	2013	0.0144927536231884	16.8093878845544	9.51474785918173	0.00328227571115974	35.5217253409451	20	0.0727571115973742	0.00327689787001638	0.00763775231860338	0.0173913043478261	0.0347826086956522	0.0693610049153468	0	54367
25025070900	2014	0.0347826086956522	22.8281547241598	7.92644261255548	0.00702702702702703	40.5833861762841	20	0.162702702702703	0.00328227571115974	0.00327689787001638	0.0144927536231884	0.0173913043478261	0.0727571115973742	0.0693610049153468	71000
25025070900	2015	0.0608695652173913	19.217801753203	11.4632501685772	0.0147460404150737	37.0869858395145	20	0.288913162206445	0.00702702702702703	0.00328227571115974	0.0347826086956522	0.0144927536231884	0.162702702702703	0.0727571115973742	46472
25025070900	2016	0.0985507246376812	13.4861766689144	10.4517869184086	0.0228758169934641	27.9838165879973	20	0.478758169934641	0.0147460404150737	0.00702702702702703	0.0608695652173913	0.0347826086956522	0.288913162206445	0.162702702702703	47688
25025070900	2017	0.121739130434783	13.4861766689144	13.4861766689144	0.0297752808988764	37.7612946729602	20	0.606179775280899	0.0228758169934641	0.0147460404150737	0.0985507246376812	0.0608695652173913	0.478758169934641	0.288913162206445	61118
25025071101	2011	0.033210332103321	5.40673384123863	9.83042516588842	0.00423928403203015	64.6350454657164	20	0	NA	NA	NA	NA	NA	NA	44076
25025071101	2012	0.025830258302583	7.95228628230616	6.95825049701789	0.00317748524738992	60.6361829025845	20	0.000453926463912846	0.00423928403203015	NA	0.033210332103321	NA	0	NA	42418
25025071101	2013	0.033210332103321	11.556429800836	11.8023112859602	0.00403768506056528	91.2220309810671	20	0.00672947510094213	0.00317748524738992	0.00423928403203015	0.025830258302583	0.033210332103321	0.000453926463912846	0	41525
25025071101	2014	0.0922509225092251	11.8072289156627	19.2771084337349	0.0114155251141553	94.9397590361446	20	0.071689497716895	0.00403768506056528	0.00317748524738992	0.033210332103321	0.025830258302583	0.00672947510094213	0.000453926463912846	42551
25025071101	2015	0.125461254612546	14.8112756808409	15.527950310559	0.0161725067385445	98.4233158146202	20	0.216531895777179	0.0114155251141553	0.00403768506056528	0.0922509225092251	0.033210332103321	0.071689497716895	0.00672947510094213	42431
25025071101	2016	0.125461254612546	13.1390348781653	14.5723841376015	0.0174887892376682	98.9010989010989	20	0.236322869955157	0.0161725067385445	0.0114155251141553	0.125461254612546	0.0922509225092251	0.216531895777179	0.071689497716895	53173
25025071101	2017	0.132841328413284	20.5446727185858	18.8724319159102	0.0177838577291382	95.3177257525084	20	0.314181486548108	0.0174887892376682	0.0161725067385445	0.125461254612546	0.125461254612546	0.236322869955157	0.216531895777179	61786
25025071201	2011	0	7.9846694346854	18.2050463110827	0	79.5273075694666	20	0	NA	NA	NA	NA	NA	NA	37923
25025071201	2012	0.0208333333333333	8.96860986547085	6.2780269058296	0.00230769230769231	46.6367713004484	20	0	0	NA	0	NA	0	NA	22354
25025071201	2013	0.0277777777777778	14.4202472042378	10.5944673337257	0.00289017341040462	49.1465567981165	20	0.00361271676300578	0.00230769230769231	0	0.0208333333333333	0	0	0	44965
25025071201	2014	0.0347222222222222	14.8869166905239	9.16117950186086	0.00352360817477097	45.5196106498712	20	0.0493305144467935	0.00289017341040462	0.00230769230769231	0.0277777777777778	0.0208333333333333	0.00361271676300578	0	44239
25025071201	2015	0.0694444444444444	11.1700642278693	11.7285674392628	0.00675219446320054	50.5445406311086	20	0.0276839972991222	0.00352360817477097	0.00289017341040462	0.0347222222222222	0.0277777777777778	0.0493305144467935	0.00361271676300578	48333
25025071201	2016	0.0833333333333333	13.6833286791399	15.0795867076236	0.00916230366492147	48.8690309969282	20	0.0261780104712042	0.00675219446320054	0.00352360817477097	0.0694444444444444	0.0347222222222222	0.0276839972991222	0.0493305144467935	50280
25025071201	2017	0.0972222222222222	10.0530578050824	8.65679977659872	0.0115681233933162	49.9860374197152	20	0.0269922879177378	0.00916230366492147	0.00675219446320054	0.0833333333333333	0.0694444444444444	0.0261780104712042	0.0276839972991222	52056
25025080100	2011	0.00142857142857143	15.9256801592568	15.593895155939	0.00134770889487871	58.7259455872595	18	0	NA	NA	NA	NA	NA	NA	40329
25025080100	2012	0.00285714285714286	18.5055865921788	16.7597765363128	0.00272851296043656	59.0083798882682	18	0	0.00134770889487871	NA	0.00142857142857143	NA	0	NA	30882
25025080100	2013	0	19.1897654584222	23.8095238095238	0	77.8251599147122	18	0.0530612244897959	0.00272851296043656	0.00134770889487871	0.00285714285714286	0.00142857142857143	0	0	31712
25025080100	2014	0.00285714285714286	24.9007578491519	35.0054132082281	0.00261437908496732	91.6636593287622	18	0.0509803921568627	0	0.00272851296043656	0	0.00285714285714286	0.0530612244897959	0	27318
25025080100	2015	0	24.2290748898678	48.0910425844347	0	112.334801762115	18	0.0152671755725191	0.00261437908496732	0	0.00285714285714286	0	0.0509803921568627	0.0530612244897959	30524
25025080100	2016	0.00571428571428571	25.3303964757709	53.5976505139501	0.00496894409937888	129.588839941263	18	0.0608695652173913	0	0.00261437908496732	0	0.00285714285714286	0.0152671755725191	0.0509803921568627	30598
25025080100	2017	0.01	31.5712187958884	46.9897209985316	0.00987654320987654	123.348017621145	18	0.114814814814815	0.00496894409937888	0	0.00571428571428571	0	0.0608695652173913	0.0152671755725191	31220
25025080300	2011	0.00604229607250755	15.6756756756757	7.02702702702703	0.00243013365735115	64.8648648648649	18	0	NA	NA	NA	NA	NA	NA	23315
25025080300	2012	0.00604229607250755	12.2010736944851	4.39238653001464	0.00239520958083832	44.8999511957052	18	0	0.00243013365735115	NA	0.00604229607250755	NA	0	NA	17841
25025080300	2013	0.0120845921450151	17.8657653307581	11.5886045388701	0.00467289719626168	64.7030420086915	18	0.0128504672897196	0.00239520958083832	0.00243013365735115	0.00604229607250755	0.00604229607250755	0	0	21563
25025080300	2014	0.00906344410876133	20.2409638554217	9.63855421686747	0.00350467289719626	55.421686746988	18	0.232476635514019	0.00467289719626168	0.00239520958083832	0.0120845921450151	0.00604229607250755	0.0128504672897196	0	22332
25025080300	2015	0.027190332326284	17.5064047822374	5.55081127241674	0.0111482720178372	44.8334756618275	18	0.270903010033445	0.00350467289719626	0.00467289719626168	0.00906344410876133	0.0120845921450151	0.232476635514019	0.0128504672897196	28378
25025080300	2016	0.027190332326284	29.0350128095645	7.68573868488471	0.00993377483443709	52.9461998292058	18	0.11037527593819	0.0111482720178372	0.00350467289719626	0.027190332326284	0.00906344410876133	0.270903010033445	0.232476635514019	31625
25025080300	2017	0.0211480362537764	24.7651579846285	6.40478223740393	0.00732217573221757	46.1144321093083	18	0.106694560669456	0.00993377483443709	0.0111482720178372	0.027190332326284	0.027190332326284	0.11037527593819	0.270903010033445	39190
25025080401	2011	0.00858369098712446	11.7970900511207	9.83090837593394	0.00151057401812689	64.883995281164	18	0	NA	NA	NA	NA	NA	NA	13446
25025080401	2012	0.0128755364806867	13.7372314195139	10.2148643888693	0.00223380491437081	57.4145825995069	18	0.0148920327624721	0.00151057401812689	NA	0.00858369098712446	NA	0	NA	16300
25025080401	2013	0.00429184549356223	10.3505843071786	20.7011686143573	0.000750750750750751	80.4674457429048	18	0.0217717717717718	0.00223380491437081	0.00151057401812689	0.0128755364806867	0.00858369098712446	0.0148920327624721	0	18203
25025080401	2014	0.0257510729613734	16.618728028124	19.4950463406839	0.00444115470022206	71.2687759667625	18	0.0510732790525537	0.000750750750750751	0.00223380491437081	0.00429184549356223	0.0128755364806867	0.0217717717717718	0.0148920327624721	19034
25025080401	2015	0.0214592274678112	25.558071821417	18.7641539954707	0.00360490266762797	81.8505338078292	18	0.0656092285508291	0.00444115470022206	0.000750750750750751	0.0257510729613734	0.00429184549356223	0.0510732790525537	0.0217717717717718	23854
25025080401	2016	0.0214592274678112	22.3228728566807	20.0582335813653	0.00429799426934097	96.7324490456163	18	0.0902578796561605	0.00360490266762797	0.00444115470022206	0.0214592274678112	0.0257510729613734	0.0656092285508291	0.0510732790525537	31042
25025080401	2017	0.0472103004291846	20.3817534778389	20.0582335813653	0.00776287932251235	86.0562924619864	18	0.106563161609033	0.00429799426934097	0.00360490266762797	0.0214592274678112	0.0214592274678112	0.0902578796561605	0.0656092285508291	19412
25025080500	2011	0	11.0479797979798	9.1540404040404	0	40.0883838383838	20	0	NA	NA	NA	NA	NA	NA	16136
25025080500	2012	0	10.0878620240807	4.88122356003905	0	45.5580865603645	20	0	0	NA	0	NA	0	NA	19841
25025080500	2013	0.0158730158730159	11.8685331710286	9.73828362751065	0.00216763005780347	69.6895922093731	20	0	0	0	0	0	0	0	18021
25025080500	2014	0.0264550264550265	11.2676056338028	13.7715179968701	0.00426439232409382	46.6353677621283	20	0.0284292821606254	0.00216763005780347	0	0.0158730158730159	0	0	0	19311
25025080500	2015	0.037037037037037	15.690041626641	8.64553314121038	0.00559049615653389	56.6762728146013	20	0.0412299091544375	0.00426439232409382	0.00216763005780347	0.0264550264550265	0.0158730158730159	0.0284292821606254	0	22721
25025080500	2016	0.0423280423280423	16.010246557797	6.08389369196286	0.00632022471910112	36.1831572206212	20	0.146067415730337	0.00559049615653389	0.00426439232409382	0.037037037037037	0.0264550264550265	0.0412299091544375	0.0284292821606254	23194
25025080500	2017	0.0582010582010582	16.3304514889529	11.5273775216138	0.0104895104895105	38.1043868075568	20	0.241958041958042	0.00632022471910112	0.00559049615653389	0.0423280423280423	0.037037037037037	0.146067415730337	0.0412299091544375	23665
25025080601	2011	0	10.1171458998935	7.18849840255591	0	46.5921192758253	18	0	NA	NA	NA	NA	NA	NA	21422
25025080601	2012	0.00421940928270042	10.1498308361527	5.07491541807637	0.00217155266015201	43.0159497341711	18	0	0	NA	0	NA	0	NA	22209
25025080601	2013	0	12.3348017621145	8.37004405286344	0	59.2511013215859	18	0	0.00217155266015201	0	0.00421940928270042	0	0	0	23412
25025080601	2014	0.0253164556962025	11.05216622458	8.84173297966401	0.00645161290322581	52.8293545534925	18	0.0032258064516129	0	0.00217155266015201	0	0.00421940928270042	0	0	16832
25025080601	2015	0.0253164556962025	10.1522842639594	10.3830179972312	0.00624349635796046	56.2990309183203	18	0.0759625390218522	0.00645161290322581	0	0.0253164556962025	0	0.0032258064516129	0	16892
25025080601	2016	0.029535864978903	15.2284263959391	9.92155053068759	0.00736842105263158	56.5297646515921	18	0.147368421052632	0.00624349635796046	0.00645161290322581	0.0253164556962025	0.0253164556962025	0.0759625390218522	0.0032258064516129	16250
25025080601	2017	0.0464135021097046	10.613751730503	14.7669589293955	0.0122324159021407	56.9912321181357	18	0.225280326197757	0.00736842105263158	0.00624349635796046	0.029535864978903	0.0253164556962025	0.147368421052632	0.0759625390218522	16094
25025080801	2011	0	9.62596259625963	3.02530253025302	0	28.3278327832783	15	0	NA	NA	NA	NA	NA	NA	15994
25025080801	2012	0	8.7543771885943	4.00200100050025	0	23.511755877939	15	0	0	NA	0	NA	0	NA	15603
25025080801	2013	0.0260869565217391	10.4270109235353	4.46871896722939	0.0043525571273123	30.0397219463754	15	0.014145810663765	0	0	0	0	0	0	17500
25025080801	2014	0.0260869565217391	9.07398790134946	7.67798976268032	0.00311526479750779	29.7812936249418	15	0.0456905503634476	0.0043525571273123	0	0.0260869565217391	0	0.014145810663765	0	24903
25025080801	2015	0.0434782608695652	11.5735588693523	14.4669485866904	0.00514933058702369	22.0342755397285	15	0.0566426364572606	0.00311526479750779	0.0043525571273123	0.0260869565217391	0.0260869565217391	0.0456905503634476	0.014145810663765	26120
25025080801	2016	0.0782608695652174	7.12219007344759	9.79301135099043	0.013013013013013	22.4794124193189	15	0.0820820820820821	0.00514933058702369	0.00311526479750779	0.0434782608695652	0.0260869565217391	0.0566426364572606	0.0456905503634476	22450
25025080801	2017	0.0869565217391304	8.45760071221901	9.34787447139996	0.0119402985074627	21.1440017805475	15	0.0587064676616915	0.013013013013013	0.00514933058702369	0.0782608695652174	0.0434782608695652	0.0820820820820821	0.0566426364572606	28618
25025080900	2011	0.0124688279301746	12.8504672897196	15.1869158878505	0.00297973778307509	20.1518691588785	15	0	NA	NA	NA	NA	NA	NA	36450
25025080900	2012	0.00748129675810474	10.1333333333333	17.0666666666667	0.00181488203266788	22.4	15	0.000604960677555959	0.00297973778307509	NA	0.0124688279301746	NA	0	NA	35368
25025080900	2013	0.0124688279301746	13.8417341342387	14.8863933141812	0.00431300061614294	29.5116218333769	15	0.0160197165742452	0.00181488203266788	0.00297973778307509	0.00748129675810474	0.0124688279301746	0.000604960677555959	0	39792
25025080900	2014	0.029925187032419	11.0008049369466	9.65924335927019	0.00744416873449132	23.3431714515696	15	0.0310173697270471	0.00431300061614294	0.00181488203266788	0.0124688279301746	0.00748129675810474	0.0160197165742452	0.000604960677555959	51583
25025080900	2015	0.0473815461346633	11.62176439514	7.92393026941363	0.0164765525982256	19.8098256735341	15	0.0893536121673004	0.00744416873449132	0.00431300061614294	0.029925187032419	0.0124688279301746	0.0310173697270471	0.0160197165742452	51680
25025080900	2016	0.0897755610972569	7.39566825145272	6.3391442155309	0.0308758664146188	20.8663497094559	15	0.143667296786389	0.0164765525982256	0.00744416873449132	0.0473815461346633	0.029925187032419	0.0893536121673004	0.0310173697270471	50988
25025080900	2017	0.0723192019950125	9.50871632329635	9.50871632329635	0.0218649517684887	20.6022187004754	15	0.15048231511254	0.0308758664146188	0.0164765525982256	0.0897755610972569	0.0473815461346633	0.143667296786389	0.0893536121673004	54137
25025081001	2011	0.00421940928270042	9.36719400499584	7.0774354704413	0.000852151682999574	24.3547044129892	15	0.0230080954409885	NA	NA	NA	NA	NA	NA	28932
25025081001	2012	0.00421940928270042	10.2476515798463	5.55081127241674	0.000863185153215365	26.2596071733561	15	0.0306430729391454	0.000852151682999574	NA	0.00421940928270042	NA	0.0230080954409885	NA	23180
25025081001	2013	0.00843881856540084	13.3304195804196	7.6486013986014	0.00173988690735102	34.7465034965035	15	0.039147455415398	0.000863185153215365	0.000852151682999574	0.00421940928270042	0.00421940928270042	0.0306430729391454	0.0230080954409885	28027
25025081001	2014	0.0189873417721519	6.26043405676127	7.30383973288815	0.00392841553906591	37.9799666110184	15	0.0768223483195111	0.00173988690735102	0.000863185153215365	0.00843881856540084	0.00421940928270042	0.039147455415398	0.0306430729391454	22170
25025081001	2015	0.0337552742616034	10.8151411976767	3.60504706589225	0.00693541395752059	26.2367314239936	15	0.126137841352406	0.00392841553906591	0.00173988690735102	0.0189873417721519	0.00843881856540084	0.0768223483195111	0.039147455415398	21250
25025081001	2016	0.0464135021097046	7.81093530943321	4.6064490286401	0.0106430155210643	26.2367314239936	15	0.109534368070953	0.00693541395752059	0.00392841553906591	0.0337552742616034	0.0189873417721519	0.126137841352406	0.0768223483195111	20902
25025081001	2017	0.029535864978903	9.01261766473062	4.40616863609053	0.00796812749003984	27.2381333867414	15	0.17352810978309	0.0106430155210643	0.00693541395752059	0.0464135021097046	0.0337552742616034	0.109534368070953	0.126137841352406	24940
25025081100	2011	0.00290697674418605	6.13496932515337	2.19106047326906	0.000565610859728507	21.6914986853637	15	0	NA	NA	NA	NA	NA	NA	45125
25025081100	2012	0.00872093023255814	6.58616904500549	2.1953896816685	0.00170454545454545	17.3435784851811	15	0	0.000565610859728507	NA	0.00290697674418605	NA	0	NA	46941
25025081100	2013	0.0261627906976744	4.92149050855402	2.8122802906023	0.00517241379310345	21.7951722521678	15	0	0.00170454545454545	0.000565610859728507	0.00872093023255814	0.00290697674418605	0	0	47608
25025081100	2014	0.0232558139534884	9.38402309913378	2.40615976900866	0.00703399765533412	21.1742059672762	15	0.0134818288393904	0.00517241379310345	0.00170454545454545	0.0261627906976744	0.00872093023255814	0	0	53497
25025081100	2015	0.0203488372093023	8.22447992259313	2.90275761973875	0.00643651258045641	13.5462022254475	15	0.0602691632533645	0.00703399765533412	0.00517241379310345	0.0232558139534884	0.0261627906976744	0.0134818288393904	0	47813
25025081100	2016	0.061046511627907	6.28930817610063	3.14465408805031	0.0159480212640284	15.7232704402516	15	0.0903721204961607	0.00643651258045641	0.00703399765533412	0.0203488372093023	0.0232558139534884	0.0602691632533645	0.0134818288393904	41146
25025081100	2017	0.0843023255813953	6.53120464441219	1.69327527818094	0.0353881278538813	15.7232704402516	15	0.100456621004566	0.0159480212640284	0.00643651258045641	0.061046511627907	0.0203488372093023	0.0903721204961607	0.0602691632533645	51310
25025081200	2011	0.00390625	9.64630225080386	5.84624378836598	0.000818330605564648	40.0467699503069	13	0	NA	NA	NA	NA	NA	NA	18198
25025081200	2012	0.0078125	12.18820861678	4.25170068027211	0.00162074554294976	39.3990929705215	13	0.00891410048622366	0.000818330605564648	NA	0.00390625	NA	0	NA	22466
25025081200	2013	0.01953125	17.2262773722628	6.71532846715328	0.00395569620253165	50.8029197080292	13	0.0118670886075949	0.00162074554294976	0.000818330605564648	0.0078125	0.00390625	0.00891410048622366	0	20559
25025081200	2014	0.0390625	13.4660421545667	5.85480093676815	0.00849420849420849	45.3747072599532	13	0.0308880308880309	0.00395569620253165	0.00162074554294976	0.01953125	0.0078125	0.0118670886075949	0.00891410048622366	20741
25025081200	2015	0.0390625	14.5373217780263	6.70953312831982	0.00895522388059702	44.1710930947722	13	0.190298507462687	0.00849420849420849	0.00395569620253165	0.0390625	0.01953125	0.0308880308880309	0.0118670886075949	22194
25025081200	2016	0.05859375	13.4190662566396	7.82778864970646	0.0109489051094891	48.0849874196254	13	0.237226277372263	0.00895522388059702	0.00849420849420849	0.0390625	0.0390625	0.190298507462687	0.0308880308880309	30819
25025081200	2017	0.0859375	14.2577578976796	9.22560805143975	0.0180806675938804	36.3433044450657	13	0.394297635605007	0.0109489051094891	0.00895522388059702	0.05859375	0.0390625	0.237226277372263	0.190298507462687	27279
25025081300	2011	0.00614754098360656	14.8643626904496	10.4050538833148	0.00186046511627907	48.8665923448532	18	0	NA	NA	NA	NA	NA	NA	20404
25025081300	2012	0	16.1637931034483	16.7025862068966	0	54.2385057471264	18	0	0.00186046511627907	NA	0.00614754098360656	NA	0	NA	20637
25025081300	2013	0.0122950819672131	18.7914517317612	26.3448784082535	0.00284629981024668	73.5077376565954	18	0	0	0.00186046511627907	0	0.00614754098360656	0	0	21639
25025081300	2014	0.014344262295082	16.4150943396226	16.6037735849057	0.0032183908045977	66.6037735849057	18	0.0101149425287356	0.00284629981024668	0	0.0122950819672131	0	0	0	21634
25025081300	2015	0.0102459016393443	17.0464740714158	19.3791494706621	0.00319051959890611	58.8551946886775	18	0.0464904284412033	0.0032183908045977	0.00284629981024668	0.014344262295082	0.0122950819672131	0.0101149425287356	0	20914
25025081300	2016	0.0184426229508197	19.1997129014893	17.2259106405886	0.00448028673835125	57.0608289969496	18	0.152329749103943	0.00319051959890611	0.0032183908045977	0.0102459016393443	0.014344262295082	0.0464904284412033	0.0101149425287356	18275
25025081300	2017	0.040983606557377	15.6109815180334	23.3267539924637	0.00997830802603037	50.4216759375561	18	0.198264642082429	0.00448028673835125	0.00319051959890611	0.0184426229508197	0.0102459016393443	0.152329749103943	0.0464904284412033	17690
25025081400	2011	0.00636132315521628	19.0476190476191	3.06122448979592	0.00350877192982456	40.8163265306122	18	0.0568421052631579	NA	NA	NA	NA	NA	NA	46919
25025081400	2012	0	16.7865707434053	5.13874614594039	0	47.2764645426516	18	0.0609397944199706	0.00350877192982456	NA	0.00636132315521628	NA	0.0568421052631579	NA	45978
25025081400	2013	0.0089058524173028	17.8259349877665	9.08773156239077	0.00574712643678161	53.1282768262845	18	0.0538793103448276	0	0.00350877192982456	0	0.00636132315521628	0.0609397944199706	0.0568421052631579	43973
25025081400	2014	0.0279898218829517	22.875816993464	7.26216412490922	0.0169611307420495	55.5555555555556	18	0.151943462897526	0.00574712643678161	0	0.0089058524173028	0	0.0538793103448276	0.0609397944199706	43688
25025081400	2015	0.0381679389312977	18.4931506849315	10.6164383561644	0.0228690228690229	40.7534246575342	18	0.523215523215523	0.0169611307420495	0.00574712643678161	0.0279898218829517	0.0089058524173028	0.151943462897526	0.0538793103448276	42585
25025081400	2016	0.0547073791348601	19.1780821917808	12.3287671232877	0.0360424028268551	33.2191780821918	18	0.997173144876325	0.0228690228690229	0.0169611307420495	0.0381679389312977	0.0279898218829517	0.523215523215523	0.151943462897526	34107
25025081400	2017	0.0674300254452926	18.8356164383562	12.3287671232877	0.0418049104180491	38.013698630137	18	1.0371599203716	0.0360424028268551	0.0228690228690229	0.0547073791348601	0.0381679389312977	0.997173144876325	0.523215523215523	38043
25025081500	2011	0	12.2295390404516	2.82220131702728	0	28.692380056444	18	0	NA	NA	NA	NA	NA	NA	27417
25025081500	2012	0	15.0341685649203	6.37813211845102	0	26.4236902050114	18	0	0	NA	0	NA	0	NA	31786
25025081500	2013	0.00527704485488127	19.6796338672769	5.03432494279176	0.0021978021978022	28.3752860411899	18	0.0010989010989011	0	0	0	0	0	0	31042
25025081500	2014	0.0079155672823219	16.057091882248	4.014272970562	0.0031413612565445	20.9634255129349	18	0.00104712041884817	0.0021978021978022	0	0.00527704485488127	0	0.0010989010989011	0	32524
25025081500	2015	0.0079155672823219	14.2682429677945	4.48430493273543	0.00312174817898023	21.1985324092947	18	0.0176899063475546	0.0031413612565445	0.0021978021978022	0.0079155672823219	0.00527704485488127	0.00104712041884817	0.0010989010989011	34107
25025081500	2016	0.0131926121372032	13.0452507134121	2.03832042397065	0.00510204081632653	21.1985324092947	18	0.0540816326530612	0.00312174817898023	0.0031413612565445	0.0079155672823219	0.0079155672823219	0.0176899063475546	0.00104712041884817	33967
25025081500	2017	0.029023746701847	11.4145943742356	4.0766408479413	0.0110330992978937	22.013860578883	18	0.186559679037111	0.00510204081632653	0.00312174817898023	0.0131926121372032	0.0079155672823219	0.0540816326530612	0.0176899063475546	31970
25025081700	2011	0.00198412698412698	18.3094293561184	8.23924321025328	0.00121432908318154	46.3838877021666	18	0.00971463266545234	NA	NA	NA	NA	NA	NA	35589
25025081700	2012	0.00396825396825397	28.2222868780914	7.85568810008728	0.00120264582080577	57.8993308117544	18	0.0324714371617559	0.00121432908318154	NA	0.00198412698412698	NA	0.00971463266545234	NA	22950
25025081700	2013	0.00793650793650794	23.9736290080911	12.2864848666467	0.0023767082590612	65.3281390470483	18	0.0261437908496732	0.00120264582080577	0.00121432908318154	0.00396825396825397	0.00198412698412698	0.0324714371617559	0.00971463266545234	21635
25025081700	2014	0.00396825396825397	27.614571092832	10.5757931844888	0.00119545726240287	65.2173913043478	18	0.0257023311416617	0.0023767082590612	0.00120264582080577	0.00793650793650794	0.00396825396825397	0.0261437908496732	0.0324714371617559	27787
25025081700	2015	0.00595238095238095	32.9726944873776	10.0463678516229	0.00225861095426313	56.4142194744977	18	0.0694522868435912	0.00119545726240287	0.0023767082590612	0.00396825396825397	0.00793650793650794	0.0257023311416617	0.0261437908496732	30819
25025081700	2016	0.00992063492063492	21.1231324059763	5.15198351365276	0.00284252416145537	55.6414219474498	18	0.0631040363843093	0.00225861095426313	0.00119545726240287	0.00595238095238095	0.00396825396825397	0.0694522868435912	0.0257023311416617	30563
25025081700	2017	0.0198412698412698	27.047913446677	4.89438433797012	0.0101294316263365	49.2014425553838	18	0.124929656724817	0.00284252416145537	0.00225861095426313	0.00992063492063492	0.00595238095238095	0.0631040363843093	0.0694522868435912	36228
25025081800	2011	0	23.1982678626663	14.5375811939375	0	69.2854933498299	18	0	NA	NA	NA	NA	NA	NA	41471
25025081800	2012	0.00462962962962963	21.875	18.125	0.00212765957446809	74.375	18	0	0	NA	0	NA	0	NA	40809
25025081800	2013	0.00308641975308642	22.2841225626741	14.7632311977716	0.00137931034482759	65.4596100278551	18	0	0.00212765957446809	0	0.00462962962962963	0	0	0	27162
25025081800	2014	0.0200617283950617	20.3317281968967	10.7009095773141	0.00979020979020979	47.3515248796148	18	0	0.00137931034482759	0.00212765957446809	0.00308641975308642	0.00462962962962963	0	0	25852
25025081800	2015	0.00154320987654321	20.9335219236209	10.7496463932107	0.000658327847267939	44.1301272984441	18	0.00658327847267939	0.00979020979020979	0.00137931034482759	0.0200617283950617	0.00308641975308642	0	0	26012
25025081800	2016	0.0123456790123457	19.2362093352192	10.7496463932107	0.00581020012911556	43.2814710042433	18	0.0438992898644287	0.000658327847267939	0.00979020979020979	0.00154320987654321	0.0200617283950617	0.00658327847267939	0	35084
25025081800	2017	0.0354938271604938	19.5190947666195	11.5983026874116	0.0173102529960053	42.7157001414427	18	0.103195739014647	0.00581020012911556	0.000658327847267939	0.0123456790123457	0.00154320987654321	0.0438992898644287	0.00658327847267939	29829
25025081900	2011	0	18.3686176836862	5.60398505603985	0	44.2092154420922	18	0	NA	NA	NA	NA	NA	NA	37004
25025081900	2012	0	14.640356460853	4.77402928071292	0	49.6499045194144	18	0	0	NA	0	NA	0	NA	35432
25025081900	2013	0.00238095238095238	20.7681365576102	3.69843527738265	0.000665335994677312	56.6145092460882	18	0	0	0	0	0	0	0	31411
25025081900	2014	0.0214285714285714	20.8955223880597	5.07462686567164	0.00668449197860963	54.0298507462687	18	0	0.000665335994677312	0	0.00238095238095238	0	0	0	30985
25025081900	2015	0.00238095238095238	19.7349873132224	5.35663941358895	0.000657462195923734	40.3157597970116	18	0.0138067061143984	0.00668449197860963	0.000665335994677312	0.0214285714285714	0.00238095238095238	0	0	21594
25025081900	2016	0.00714285714285714	26.219340287567	2.25542712151114	0.00198675496688742	38.0603326755004	18	0.00662251655629139	0.000657462195923734	0.00668449197860963	0.00238095238095238	0.0214285714285714	0.0138067061143984	0	20848
25025081900	2017	0.0285714285714286	20.2988440936002	6.20242458415562	0.00853018372703412	41.4434733577671	18	0.0269028871391076	0.00198675496688742	0.000657462195923734	0.00714285714285714	0.00238095238095238	0.00662251655629139	0.0138067061143984	23750
25025082000	2011	0	17.2717659499471	4.58230525202679	0	39.8308071906944	18	0	NA	NA	NA	NA	NA	NA	33148
25025082000	2012	0	18.7568959176168	5.88451636631114	0	36.7782272894446	18	0	0	NA	0	NA	0	NA	43375
25025082000	2013	0.0036697247706422	31.5596330275229	6.97247706422018	0.00149476831091181	52.8440366972477	18	0	0	0	0	0	0	0	36711
25025082000	2014	0.0018348623853211	30.0884955752212	7.78761061946903	0.00074019245003701	56.6371681415929	18	0	0.00149476831091181	0	0.0036697247706422	0	0	0	26276
25025082000	2015	0.0036697247706422	18.2318541451668	10.3199174406605	0.00144822592324403	33.0237358101135	18	0.0463432295438088	0.00074019245003701	0.00149476831091181	0.0018348623853211	0.0036697247706422	0	0	26635
25025082000	2016	0.0036697247706422	17.8878568971448	6.5359477124183	0.00147167034584253	42.65565875473	18	0.0353200883002208	0.00144822592324403	0.00074019245003701	0.0036697247706422	0.0018348623853211	0.0463432295438088	0	36685
25025082000	2017	0.00917431192660551	22.703818369453	4.12796697626419	0.0036231884057971	41.6236670106639	18	0.0608695652173913	0.00147167034584253	0.00144822592324403	0.0036697247706422	0.0036697247706422	0.0353200883002208	0.0463432295438088	36067
25025082100	2011	0	12.7944760357433	3.04630381803412	0	38.9926888708367	18	0	NA	NA	NA	NA	NA	NA	21585
25025082100	2012	0	12.3678436066228	3.19170157590265	0	37.3030121683623	18	0	0	NA	0	NA	0	NA	20125
25025082100	2013	0	13.9233263398817	4.76826244516498	0	49.3991989319092	18	0	0	0	0	0	0	0	20388
25025082100	2014	0.00872093023255814	18.3031458531935	5.71973307912297	0.00133988387673068	46.9018112488084	18	0	0	0	0	0	0	0	16599
25025082100	2015	0.00581395348837209	14.8257968865827	3.89177168272795	0.000889284126278346	35.9525574499629	18	0.00355713650511338	0.00133988387673068	0	0.00872093023255814	0	0	0	17321
25025082100	2016	0.0116279069767442	17.6056338028169	3.15048183839881	0.00177698800533096	36.5085248332098	18	0.00399822301199467	0.000889284126278346	0.00133988387673068	0.00581395348837209	0.00872093023255814	0.00355713650511338	0	18045
25025082100	2017	0.0203488372093023	22.0533728687917	4.4477390659748	0.00302245250431779	28.3543365455893	18	0.0332469775474957	0.00177698800533096	0.000889284126278346	0.0116279069767442	0.00581395348837209	0.00399822301199467	0.00355713650511338	19129
25025090100	2011	0	19.3806193806194	4.1958041958042	0	37.5624375624376	18	0	NA	NA	NA	NA	NA	NA	34153
25025090100	2012	0.00585651537335286	16.9524551831645	4.28682774746687	0.00203252032520325	36.4380358534684	18	0	0	NA	0	NA	0	NA	33333
25025090100	2013	0.00146412884333821	20.7813798836243	5.8187863674148	0.000508388408744281	67.7472984206151	18	0.00305033045246568	0.00203252032520325	0	0.00585651537335286	0	0	0	31471
25025090100	2014	0.00146412884333821	25.2463054187192	6.36288998357964	0.0004995004995005	65.2709359605911	18	0.00649350649350649	0.000508388408744281	0.00203252032520325	0.00146412884333821	0.00585651537335286	0.00305033045246568	0	31778
25025090100	2015	0.00292825768667643	25.2576278035967	3.8391594261467	0.000989119683481701	48.2925843604769	18	0.00445103857566766	0.0004995004995005	0.000508388408744281	0.00146412884333821	0.00146412884333821	0.00649350649350649	0.00305033045246568	30943
25025090100	2016	0.00878477306002928	17.5793089513033	4.64740351586179	0.00298210735586481	48.2925843604769	18	0.00397614314115308	0.000989119683481701	0.0004995004995005	0.00292825768667643	0.00146412884333821	0.00445103857566766	0.00649350649350649	28362
25025090100	2017	0.0175695461200586	24.4493837138816	5.85976965043443	0.00685602350636631	38.391594261467	18	0.0959843290891283	0.00298210735586481	0.000989119683481701	0.00878477306002928	0.00292825768667643	0.00397614314115308	0.00445103857566766	30283
25025090200	2011	0	20.1342281879195	5.36912751677852	0	46.9798657718121	18	0	NA	NA	NA	NA	NA	NA	18883
25025090200	2012	0	12.2723673792557	5.1464766429137	0	43.5471100554236	18	0	0	NA	0	NA	0	NA	20942
25025090200	2013	0.00352112676056338	22.2408728493496	13.4284515316828	0.00111358574610245	74.6957616449853	18	0	0	0	0	0	0	0	22199
25025090200	2014	0.0105633802816901	20.5562273276904	12.0918984280532	0.00341685649202733	63.2809351068118	18	0.0170842824601367	0.00111358574610245	0	0.00352112676056338	0	0	0	23067
25025090200	2015	0.00704225352112676	18.3299389002037	10.183299389002	0.00225225225225225	65.173116089613	18	0.0529279279279279	0.00341685649202733	0.00111358574610245	0.0105633802816901	0.00352112676056338	0.0170842824601367	0	24432
25025090200	2016	0.00352112676056338	21.5885947046843	7.33197556008147	0.00116414435389988	65.173116089613	18	0.0547147846332945	0.00225225225225225	0.00341685649202733	0.00704225352112676	0.0105633802816901	0.0529279279279279	0.0170842824601367	27045
25025090200	2017	0.00704225352112676	17.9226069246436	8.55397148676171	0.00228571428571429	67.2097759674134	18	0.0674285714285714	0.00116414435389988	0.00225225225225225	0.00352112676056338	0.00704225352112676	0.0547147846332945	0.0529279279279279	27417
25025090300	2011	0	16.9239904988124	7.42280285035629	0	55.8194774346793	18	0	NA	NA	NA	NA	NA	NA	17068
25025090300	2012	0	18.0921052631579	9.86842105263158	0	45.7785087719298	18	0	0	NA	0	NA	0	NA	26684
25025090300	2013	0.00194552529182879	19.829248141008	5.783530707794	0.000766871165644172	65.8220875791793	18	0	0	0	0	0	0	0	27250
25025090300	2014	0.00194552529182879	20.5113796010115	6.74346726608598	0.000736377025036819	48.8901376791233	18	0.0110456553755523	0.000766871165644172	0	0.00194552529182879	0	0	0	24271
25025090300	2015	0	30.6875184420183	5.60637356152257	0	54.8834464443789	18	0.0174545454545455	0.000736377025036819	0.000766871165644172	0.00194552529182879	0.00194552529182879	0.0110456553755523	0	25652
25025090300	2016	0.00778210116731518	29.2121569784597	5.31130126881086	0.00293685756240822	54.2933018589554	18	0.0220264317180617	0	0.000736377025036819	0	0.00194552529182879	0.0174545454545455	0.0110456553755523	30794
25025090300	2017	0.00389105058365759	24.4910002950723	7.37680731779286	0.00149142431021626	48.3918560047212	18	0.0223713646532438	0.00293685756240822	0	0.00778210116731518	0	0.0220264317180617	0.0174545454545455	30878
25025090400	2011	0.00127551020408163	22.135051835248	4.48304847296161	0.00078003120124805	35.8643877836929	18	0.00546021840873635	NA	NA	NA	NA	NA	NA	35093
25025090400	2012	0.0038265306122449	24.3187811309698	7.03193671256959	0.00233100233100233	39.8476413712277	18	0.013986013986014	0.00078003120124805	NA	0.00127551020408163	NA	0.00546021840873635	NA	32851
25025090400	2013	0.00127551020408163	19.9243379571248	10.3404791929382	0.000775193798449612	55.4854981084489	18	0.00930232558139535	0.00233100233100233	0.00078003120124805	0.0038265306122449	0.00127551020408163	0.013986013986014	0.00546021840873635	31914
25025090400	2014	0.00255102040816327	17.8656503096713	7.86088613625536	0.00153256704980843	37.1605526441162	18	0.0452107279693487	0.000775193798449612	0.00233100233100233	0.00127551020408163	0.0038265306122449	0.00930232558139535	0.013986013986014	35125
25025090400	2015	0.00892857142857143	17.4013921113689	9.04872389791183	0.00521609538002981	41.5313225058005	18	0.0618479880774963	0.00153256704980843	0.000775193798449612	0.00255102040816327	0.00127551020408163	0.0452107279693487	0.00930232558139535	32150
25025090400	2016	0.00637755102040816	15.3132250580046	6.72853828306265	0.0036231884057971	28.538283062645	18	0.0246376811594203	0.00521609538002981	0.00153256704980843	0.00892857142857143	0.00255102040816327	0.0618479880774963	0.0452107279693487	31031
25025090400	2017	0.00637755102040816	14.6171693735499	3.7122969837587	0.00359195402298851	28.538283062645	18	0.0502873563218391	0.0036231884057971	0.00521609538002981	0.00637755102040816	0.00892857142857143	0.0246376811594203	0.0618479880774963	38750
25025090600	2011	0	28.7384315635655	7.79347296639065	0	52.1188504627375	18	0	NA	NA	NA	NA	NA	NA	50167
25025090600	2012	0	20.4859456884231	8.57551214864221	0	44.3068127679848	18	0	0	NA	0	NA	0	NA	47750
25025090600	2013	0.00501672240802676	14.548566538297	9.4137783483098	0.00370828182941904	41.0783055198973	18	0	0	0	0	0	0	0	50640
25025090600	2014	0	13.9480821387059	6.19914761720263	0	32.932971716389	18	0	0.00370828182941904	0	0.00501672240802676	0	0	0	40250
25025090600	2015	0	16.3800163800164	9.41850941850942	0	31.5315315315315	18	0	0	0.00370828182941904	0	0.00501672240802676	0	0	39489
25025090600	2016	0.00836120401337793	22.5225225225225	7.37100737100737	0.00579374275782155	31.5315315315315	18	0.0741599073001159	0	0	0	0	0	0	40950
25025090600	2017	0.00334448160535117	13.5135135135135	5.73300573300573	0.00237529691211401	28.2555282555283	18	0.0593824228028504	0.00579374275782155	0	0.00836120401337793	0	0.0741599073001159	0	39750
25025090700	2011	0.00228310502283105	16.7799490229397	17.8419711129992	0.00100150225338007	34.8343245539507	7	0.00200300450676014	NA	NA	NA	NA	NA	NA	38789
25025090700	2012	0	13.6353639762481	14.0752144270948	0	31.6692324609633	7	0.00303490136570561	0.00100150225338007	NA	0.00228310502283105	NA	0.00200300450676014	NA	53194
25025090700	2013	0.0045662100456621	16.2584001734229	22.7617602427921	0.00199203187250996	46.6074138304791	7	0.0049800796812749	0	0.00100150225338007	0	0.00228310502283105	0.00303490136570561	0.00200300450676014	54293
25025090700	2014	0.0342465753424658	18.6854253682128	28.7975379204221	0.0155388471177945	45.7243350186854	7	0.068671679197995	0.00199203187250996	0	0.0045662100456621	0	0.0049800796812749	0.00303490136570561	51667
25025090700	2015	0.0273972602739726	20.3397942091409	29.9114620722661	0.0117647058823529	36.8509212730318	7	0.180882352941176	0.0155388471177945	0.00199203187250996	0.0342465753424658	0.0045662100456621	0.068671679197995	0.0049800796812749	51885
25025090700	2016	0.0376712328767123	20.5790859057191	25.1256281407035	0.0169407075236672	44.7475472601101	7	0.217737917289487	0.0117647058823529	0.0155388471177945	0.0273972602739726	0.0342465753424658	0.180882352941176	0.068671679197995	65273
25025090700	2017	0.045662100456621	14.836085187844	19.1433357262503	0.022189349112426	40.2010050251256	7	0.244082840236686	0.0169407075236672	0.0117647058823529	0.0376712328767123	0.0273972602739726	0.217737917289487	0.180882352941176	62358
25025090901	2011	0	4.86431131592422	0.256016385048643	0	23.2974910394265	7	0	NA	NA	NA	NA	NA	NA	25523
25025090901	2012	0	3.51351351351351	2.16216216216216	0	25.4054054054054	7	0	0	NA	0	NA	0	NA	23224
25025090901	2013	0.0689655172413793	2.8705636743215	2.60960334029228	0.00121580547112462	28.1837160751566	7	0.00060790273556231	0	0	0	0	0	0	26783
25025090901	2014	0.172413793103448	3.5732516590097	3.82848392036753	0.00489895897121862	23.9918325676365	7	0.00428658909981629	0.00121580547112462	0	0.0689655172413793	0	0.00060790273556231	0	24726
25025090901	2015	0.103448275862069	3.37399429016351	1.81676615624189	0.00507292327203551	23.3584220088243	7	0.0196575776791376	0.00489895897121862	0.00121580547112462	0.172413793103448	0.0689655172413793	0.00428658909981629	0.00060790273556231	26660
25025090901	2016	0.172413793103448	5.1907604464054	1.29769011160135	0.00628930817610063	19.4653516740202	7	0.0383647798742138	0.00507292327203551	0.00489895897121862	0.103448275862069	0.172413793103448	0.0196575776791376	0.00428658909981629	27578
25025090901	2017	0.241379310344828	2.5953802232027	0.51907604464054	0.0121250797702616	17.1295094731378	7	0.0312699425654116	0.00628930817610063	0.00507292327203551	0.172413793103448	0.103448275862069	0.0383647798742138	0.0196575776791376	28036
25025091001	2011	0.00148588410104012	10.4377104377104	12.1212121212121	0.000741289844329133	34.006734006734	7	0.00148257968865827	NA	NA	NA	NA	NA	NA	63938
25025091001	2012	0	13.7204850031908	10.8487555839183	0	26.4837268666241	7	0	0.000741289844329133	NA	0.00148588410104012	NA	0.00148257968865827	NA	59103
25025091001	2013	0.0178306092124814	13.0556419023935	11.1905502020516	0.0111441307578009	34.5041964563258	7	0.114413075780089	0	0.000741289844329133	0	0.00148588410104012	0	0.00148257968865827	62283
25025091001	2014	0.0133729569093611	18.2549504950495	13.6138613861386	0.00735835172921266	34.3440594059406	7	0.318616629874908	0.0111441307578009	0	0.0178306092124814	0	0.114413075780089	0	66250
25025091001	2015	0.025260029717682	17.0715692711753	13.7885751805647	0.0143061516452074	26.9205515430072	7	0.715307582260372	0.00735835172921266	0.0111441307578009	0.0133729569093611	0.0178306092124814	0.318616629874908	0.114413075780089	64000
25025091001	2016	0.0297176820208024	14.7734734077479	8.53578463558766	0.0185847033595425	26.9205515430072	7	0.802716225875625	0.0143061516452074	0.00735835172921266	0.025260029717682	0.0133729569093611	0.715307582260372	0.318616629874908	74215
25025091001	2017	0.0312035661218425	15.7583716349311	12.4753775443204	0.0190995907230559	26.2639527248851	7	0.789222373806276	0.0185847033595425	0.0143061516452074	0.0297176820208024	0.025260029717682	0.802716225875625	0.715307582260372	83550
25025091100	2011	0.00728155339805825	11.8983234180638	12.0786010456102	0.00322234156820623	23.9769244636741	7	0	NA	NA	NA	NA	NA	NA	63944
25025091100	2012	0.00364077669902913	13.3962264150943	10	0.00157977883096367	32.0754716981132	7	0	0.00322234156820623	NA	0.00728155339805825	NA	0	NA	54413
25025091100	2013	0.00728155339805825	11.502647434727	10.7723206134745	0.0031496062992126	23.5530399853935	7	0	0.00157977883096367	0.00322234156820623	0.00364077669902913	0.00728155339805825	0	0	75180
25025091100	2014	0.0133495145631068	10.9063557728469	9.21399022188793	0.00686378035902851	23.1289958631064	7	0.0258711721224921	0.0031496062992126	0.00157977883096367	0.00728155339805825	0.00364077669902913	0	0	61506
25025091100	2015	0.0218446601941748	15.4639175257732	7.13719270420301	0.0100857286938981	15.6621728786677	7	0.125567322239032	0.00686378035902851	0.0031496062992126	0.0133495145631068	0.00728155339805825	0.0258711721224921	0	62354
25025091100	2016	0.0254854368932039	9.71451229183188	6.74068199841396	0.0129935032483758	20.8168120539255	7	0.301349325337331	0.0100857286938981	0.00686378035902851	0.0218446601941748	0.0133495145631068	0.125567322239032	0.0258711721224921	67150
25025091100	2017	0.0497572815533981	7.53370340999207	4.9563838223632	0.0217721518987342	11.4988104678826	7	0.47493670886076	0.0129935032483758	0.0100857286938981	0.0254854368932039	0.0218446601941748	0.301349325337331	0.125567322239032	77500
25025091200	2011	0	18.4585492227979	14.5725388601036	0	46.9559585492228	7	0	NA	NA	NA	NA	NA	NA	66463
25025091200	2012	0.00625	13.8932743921692	22.1029365329965	0.00246710526315789	35.9962109251658	7	0.000822368421052632	0	NA	0	NA	0	NA	64952
25025091200	2013	0.0125	21.5982721382289	10.1820425794508	0.00481927710843374	45.9734649799445	7	0.00160642570281125	0.00246710526315789	0	0.00625	0	0.000822368421052632	0	67941
25025091200	2014	0.0125	19.3835398792501	11.4394661582459	0.00471698113207547	38.1315538608198	7	0.0424528301886792	0.00481927710843374	0.00246710526315789	0.0125	0.00625	0.00160642570281125	0.000822368421052632	70798
25025091200	2015	0.0208333333333333	16.8762409000662	10.9199205823958	0.00757002271006813	39.7088021178028	7	0.102952308856927	0.00471698113207547	0.00481927710843374	0.0125	0.0125	0.0424528301886792	0.00160642570281125	66836
25025091200	2016	0.0354166666666667	22.5016545334216	7.27994705493051	0.0129179331306991	38.3851753805427	7	0.219604863221884	0.00757002271006813	0.00471698113207547	0.0208333333333333	0.0125	0.102952308856927	0.0424528301886792	64280
25025091200	2017	0.0291666666666667	9.59629384513567	7.61085373924553	0.0107941403238242	31.4361350099272	7	0.171164225134927	0.0129179331306991	0.00757002271006813	0.0354166666666667	0.0208333333333333	0.219604863221884	0.102952308856927	83750
25025091300	2011	0	20.1980198019802	6.73267326732673	0	49.1089108910891	7	0	NA	NA	NA	NA	NA	NA	30691
25025091300	2012	0	16.6473093302362	11.2272551296942	0	49.1676345334882	7	0	0	NA	0	NA	0	NA	31760
25025091300	2013	0	25.0385208012327	9.63020030816641	0	60.4776579352851	7	0	0	0	0	0	0	0	35347
25025091300	2014	0	12.9821958456973	14.4658753709199	0	37.8338278931751	7	0	0	0	0	0	0	0	34922
25025091300	2015	0.00239234449760766	25.4005470887065	8.2063305978898	0.00108695652173913	43.3763188745604	7	0	0	0	0	0	0	0	35647
25025091300	2016	0.00478468899521531	17.5849941383353	10.1602188354826	0.00216684723726977	40.6408753419304	7	0.0162513542795233	0.00108695652173913	0	0.00239234449760766	0	0	0	35938
25025091300	2017	0.00478468899521531	18.757327080891	10.5509964830012	0.00327510917030568	41.4224306369676	7	0.0556768558951965	0.00216684723726977	0.00108695652173913	0.00478468899521531	0.00239234449760766	0.0162513542795233	0	31161
25025091400	2011	0	23.3347475604582	8.90963088672041	0	53.8820534577853	7	0	NA	NA	NA	NA	NA	NA	27708
25025091400	2012	0	14.5705521472393	6.51840490797546	0	55.2147239263804	7	0	0	NA	0	NA	0	NA	26339
25025091400	2013	0	24.9908122013965	6.24770305034914	0	58.4343991179713	7	0	0	0	0	0	0	0	30474
25025091400	2014	0	14.2276422764228	6.43631436314363	0	47.7642276422764	7	0	0	0	0	0	0	0	33242
25025091400	2015	0.00206611570247934	13.9203625768857	3.56102298478472	0.00100300902708124	35.6102298478472	7	0.00200601805416249	0	0	0	0	0	0	36625
25025091400	2016	0.00206611570247934	14.8915506636452	10.0356102298478	0.000987166831194472	33.9915830365814	7	0	0.00100300902708124	0	0.00206611570247934	0	0.00200601805416249	0	42647
25025091400	2017	0	13.2729038523794	6.47458724506313	0	33.9915830365814	7	0	0.000987166831194472	0.00100300902708124	0.00206611570247934	0.00206611570247934	0	0.00200601805416249	45598
25025091500	2011	0	14.4381669805399	5.23121992048546	0	31.1780707260933	7	0	NA	NA	NA	NA	NA	NA	41810
25025091500	2012	0.00313479623824451	12.7816291161179	3.46620450606586	0.00113700966458215	34.4454072790295	7	0.0119386014781126	0	NA	0	NA	0	NA	43700
25025091500	2013	0.00313479623824451	17.4963549260571	4.99895855030202	0.00113895216400911	38.1170589460529	7	0.0250569476082005	0.00113700966458215	0	0.00313479623824451	0	0.0119386014781126	0	43681
25025091500	2014	0.0109717868338558	16.4169915862918	4.51467268623025	0.00455580865603645	34.0652575415555	7	0.0370159453302961	0.00113895216400911	0.00113700966458215	0.00313479623824451	0.00313479623824451	0.0250569476082005	0.0119386014781126	44536
25025091500	2015	0.0125391849529781	22.8582404917403	4.99423741836343	0.00445682451253482	38.8013830195928	7	0.0729805013927577	0.00455580865603645	0.00113895216400911	0.0109717868338558	0.00313479623824451	0.0370159453302961	0.0250569476082005	46165
25025091500	2016	0.0156739811912226	19.208605455244	6.72301190933538	0.00555555555555556	38.033038801383	7	0.0916666666666667	0.00445682451253482	0.00455580865603645	0.0125391849529781	0.0109717868338558	0.0729805013927577	0.0370159453302961	48678
25025091500	2017	0.0313479623824451	20.3611217825586	5.18632347291587	0.0113944655453066	23.6265847099501	7	0.231144872490505	0.00555555555555556	0.00445682451253482	0.0156739811912226	0.0125391849529781	0.0916666666666667	0.0729805013927577	52333
25025091600	2011	0	19.6545562835021	5.06253722453842	0	40.2025014889815	7	0	NA	NA	NA	NA	NA	NA	38116
25025091600	2012	0	20.8768267223382	9.54369221592604	0	45.034297643901	7	0	0	NA	0	NA	0	NA	39115
25025091600	2013	0.004	23.063276167948	6.5050266114725	0.00166666666666667	47.3092844470727	7	0.0375	0	0	0	0	0	0	36127
25025091600	2014	0.002	22.6403998823875	6.76271684798589	0.000849617672047579	48.2211114378124	7	0.0271877655055225	0.00166666666666667	0	0.004	0	0.0375	0	38342
25025091600	2015	0.006	27.7214334009466	5.40906017579446	0.00248756218905473	47.3292765382015	7	0.048922056384743	0.000849617672047579	0.00166666666666667	0.002	0.004	0.0271877655055225	0.0375	37484
25025091600	2016	0.004	23.3265720081136	7.77552400270453	0.00164744645799012	39.553752535497	7	0.0510708401976936	0.00248756218905473	0.000849617672047579	0.006	0.002	0.048922056384743	0.0271877655055225	37154
25025091600	2017	0.02	28.735632183908	12.8465179175118	0.00794912559618442	32.1162947937796	7	0.0882352941176471	0.00164744645799012	0.00248756218905473	0.004	0.006	0.0510708401976936	0.048922056384743	43770
25025091700	2011	0.00205761316872428	20.7359813084112	5.54906542056075	0.000946073793755913	39.7196261682243	7	0	NA	NA	NA	NA	NA	NA	46807
25025091700	2012	0.00205761316872428	22.1227284698446	4.47721885699236	0.000940733772342427	35.8177508559389	7	0	0.000946073793755913	NA	0.00205761316872428	NA	0	NA	48650
25025091700	2013	0.00205761316872428	23.910411622276	5.44794188861985	0.000911577028258888	57.5060532687651	7	0	0.000940733772342427	0.000946073793755913	0.00205761316872428	0.00205761316872428	0	0	51106
25025091700	2014	0	26.8476621417798	4.82654600301659	0	50.6787330316742	7	0.0282588878760255	0.000911577028258888	0.000940733772342427	0.00205761316872428	0.00205761316872428	0	0	47571
25025091700	2015	0.00205761316872428	23.4206471494607	7.70416024653313	0.000896057347670251	41.9106317411402	7	0.039426523297491	0	0.000911577028258888	0	0.00205761316872428	0.0282588878760255	0	41066
25025091700	2016	0.0102880658436214	29.2758089368259	4.62249614791988	0.00442477876106195	44.6841294298921	7	0.0557522123893805	0.000896057347670251	0	0.00205761316872428	0	0.039426523297491	0.0282588878760255	40078
25025091700	2017	0.0102880658436214	28.3513097072419	2.4653312788906	0.00528169014084507	47.4576271186441	7	0.102112676056338	0.00442477876106195	0.000896057347670251	0.0102880658436214	0.00205761316872428	0.0557522123893805	0.039426523297491	40725
25025091800	2011	0.00152439024390244	26.2934690415606	5.65450947130336	0.000805152979066023	44.9533502968617	7	0.0152979066022544	NA	NA	NA	NA	NA	NA	55473
25025091800	2012	0	23.0728893550079	5.50603041426324	0	54.7981122181437	7	0.00736497545008183	0.000805152979066023	NA	0.00152439024390244	NA	0.0152979066022544	NA	47083
25025091800	2013	0	24.927840461821	5.77276305431645	0	70.3227499344004	7	0.00567260940032415	0	0.000805152979066023	0	0.00152439024390244	0.00736497545008183	0.0152979066022544	42604
25025091800	2014	0.0182926829268293	23.2679738562091	4.70588235294118	0.0104838709677419	63.7908496732026	7	0.00241935483870968	0	0	0	0	0.00567260940032415	0.00736497545008183	40000
25025091800	2015	0.00152439024390244	28.6422473147893	5.23271825943266	0.000794912559618442	58.3861195263013	7	0.00874403815580286	0.0104838709677419	0	0.0182926829268293	0	0.00241935483870968	0.00567260940032415	45114
25025091800	2016	0.00914634146341463	27.265216193886	5.783530707794	0.00470957613814757	56.4582759570366	7	0.0259026687598116	0.000794912559618442	0.0104838709677419	0.00152439024390244	0.0182926829268293	0.00874403815580286	0.00241935483870968	38371
25025091800	2017	0.0259146341463415	25.3373726246213	6.33434315615533	0.015527950310559	49.0223079041586	7	0.0582298136645963	0.00470957613814757	0.000794912559618442	0.00914634146341463	0.00152439024390244	0.0259026687598116	0.00874403815580286	36426
25025091900	2011	0	14.2512077294686	5.07246376811594	0	31.8840579710145	7	0	NA	NA	NA	NA	NA	NA	35144
25025091900	2012	0.00141843971631206	25.9440020549705	5.90804007192397	0.000706214689265537	42.3837657333676	7	0	0	NA	0	NA	0	NA	42067
25025091900	2013	0	17.4302788844622	8.71513944223108	0	52.2908366533865	7	0.00420757363253857	0.000706214689265537	0	0.00141843971631206	0	0	0	38056
25025091900	2014	0.00283687943262411	22.6480836236934	9.20856147336984	0.00141542816702052	41.3140866102539	7	0.00495399858457183	0	0.000706214689265537	0	0.00141843971631206	0.00420757363253857	0	39464
25025091900	2015	0.00141843971631206	21.6957605985037	2.9925187032419	0.000691085003455425	47.3815461346633	7	0.00138217000691085	0.00141542816702052	0	0.00283687943262411	0	0.00495399858457183	0.00420757363253857	42957
25025091900	2016	0.00851063829787234	27.6807980049875	2.7431421446384	0.00413507925568573	37.1571072319202	7	0.019986216402481	0.000691085003455425	0.00141542816702052	0.00141843971631206	0.00283687943262411	0.00138217000691085	0.00495399858457183	46397
25025091900	2017	0.0099290780141844	27.431421446384	2.9925187032419	0.00472972972972973	33.4164588528678	7	0.027027027027027	0.00413507925568573	0.000691085003455425	0.00851063829787234	0.00141843971631206	0.019986216402481	0.00138217000691085	50966
25025092000	2011	0	20.6659012629162	4.97512437810945	0	37.6961347110601	7	0	NA	NA	NA	NA	NA	NA	44796
25025092000	2012	0.00119189511323004	18.3569611050527	6.36132315521628	0.000587544065804935	40.7124681933842	7	0	0	NA	0	NA	0	NA	48125
25025092000	2013	0.00357568533969011	21.5555954733249	6.8259385665529	0.00172314761631246	52.6315789473684	7	0.00114876507754164	0.000587544065804935	0	0.00119189511323004	0	0	0	45813
25025092000	2014	0.00476758045292014	21.3449187759728	4.91122024933887	0.00229621125143513	44.0120891575368	7	0.0120551090700344	0.00172314761631246	0.000587544065804935	0.00357568533969011	0.00119189511323004	0.00114876507754164	0	44028
25025092000	2015	0.00238379022646007	21.3824884792627	3.68663594470046	0.00112866817155756	33.7327188940092	7	0.0107223476297968	0.00229621125143513	0.00172314761631246	0.00476758045292014	0.00357568533969011	0.0120551090700344	0.00114876507754164	39608
25025092000	2016	0.00715137067938021	24.8847926267281	6.45161290322581	0.00329851566794942	36.8663594470046	7	0.0736668499175371	0.00112866817155756	0.00229621125143513	0.00238379022646007	0.00476758045292014	0.0107223476297968	0.0120551090700344	46576
25025092000	2017	0.0119189511323004	16.9585253456221	3.13364055299539	0.00589496248660236	27.2811059907834	7	0.0857449088960343	0.00329851566794942	0.00112866817155756	0.00715137067938021	0.00238379022646007	0.0736668499175371	0.0107223476297968	48493
25025092101	2011	0.000829875518672199	15.9211523881729	7.27824109173616	0.00039032006245121	36.6944655041698	7	0.0581576893052303	NA	NA	NA	NA	NA	NA	48700
25025092101	2012	0.0016597510373444	15.5925155925156	9.35550935550936	0.000784929356357928	35.3430353430353	7	0.0580847723704867	0.00039032006245121	NA	0.000829875518672199	NA	0.0581576893052303	NA	47449
25025092101	2013	0.0033195020746888	19.7210874771094	10.7057332018594	0.00156985871271586	46.9080152134103	7	0.0784929356357928	0.000784929356357928	0.00039032006245121	0.0016597510373444	0.000829875518672199	0.0580847723704867	0.0581576893052303	46642
25025092101	2014	0.00497925311203319	20.1481481481481	8.88888888888889	0.00238758456028651	41.1851851851852	7	0.0986868284918424	0.00156985871271586	0.000784929356357928	0.0033195020746888	0.0016597510373444	0.0784929356357928	0.0580847723704867	50690
25025092101	2015	0.0107883817427386	15.9641506791766	8.6822573869206	0.0066510172143975	30.9480464920879	7	0.150625978090767	0.00238758456028651	0.00156985871271586	0.00497925311203319	0.0033195020746888	0.0986868284918424	0.0784929356357928	45863
25025092101	2016	0.0182572614107884	19.3250245063717	7.70200252065537	0.00994431185361973	31.2281193110209	7	0.182577565632458	0.0066510172143975	0.00238758456028651	0.0107883817427386	0.00497925311203319	0.150625978090767	0.0986868284918424	49559
25025092101	2017	0.0174273858921162	17.0844419549083	7.84203893012183	0.00981546917942678	28.5674275311581	7	0.254024342363565	0.00994431185361973	0.0066510172143975	0.0182572614107884	0.0107883817427386	0.182577565632458	0.150625978090767	52924
25025092200	2011	0.00429184549356223	24.3983957219251	7.68716577540107	0.00231481481481481	57.8208556149733	7	0.0632716049382716	NA	NA	NA	NA	NA	NA	45848
25025092200	2012	0.00143061516452074	25.6898192197907	9.19758959720901	0.000786782061369001	67.2375515382176	7	0.0621557828481511	0.00231481481481481	NA	0.00429184549356223	NA	0.0632716049382716	NA	48988
25025092200	2013	0.0128755364806867	24.8161764705882	11.0294117647059	0.00741350906095552	68.9338235294118	7	0.0683690280065898	0.000786782061369001	0.00231481481481481	0.00143061516452074	0.00429184549356223	0.0621557828481511	0.0632716049382716	67863
25025092200	2014	0.00143061516452074	23.9427860696517	7.77363184079602	0.000816993464052288	73.6940298507463	7	0.117647058823529	0.00741350906095552	0.000786782061369001	0.0128755364806867	0.00143061516452074	0.0683690280065898	0.0621557828481511	66198
25025092200	2015	0.0100143061516452	24.1960183767228	13.4762633996937	0.0055379746835443	68.6064318529862	7	0.245253164556962	0.000816993464052288	0.00741350906095552	0.00143061516452074	0.0128755364806867	0.117647058823529	0.0683690280065898	67891
25025092200	2016	0.0171673819742489	20.8269525267994	18.0704441041348	0.00978792822185971	54.8238897396631	7	0.33931484502447	0.0055379746835443	0.000816993464052288	0.0100143061516452	0.00143061516452074	0.245253164556962	0.117647058823529	67042
25025092200	2017	0.0286123032904149	26.0336906584992	17.1516079632466	0.0159872102318145	59.7243491577335	7	0.467625899280576	0.00978792822185971	0.0055379746835443	0.0171673819742489	0.0100143061516452	0.33931484502447	0.245253164556962	69550
25025092300	2011	0	18.1392627267408	4.68110005851375	0	43.3001755412522	7	0	NA	NA	NA	NA	NA	NA	36765
25025092300	2012	0	17.4763033175355	8.29383886255924	0	60.7227488151659	7	0	0	NA	0	NA	0	NA	38321
25025092300	2013	0.00337268128161889	23.7543453070684	5.79374275782155	0.00169348010160881	61.4136732329085	7	0	0	0	0	0	0	0	40580
25025092300	2014	0	22.4652675140408	9.16346438072716	0	44.0437481525273	7	0	0.00169348010160881	0	0.00337268128161889	0	0	0	36917
25025092300	2015	0.00337268128161889	23.8704177323103	9.09349246945155	0.00168918918918919	53.4242682580278	7	0.0194256756756757	0	0.00169348010160881	0	0.00337268128161889	0	0	42500
25025092300	2016	0.00674536256323777	21.8812162546178	10.5143506678034	0.00341005967604433	48.025007104291	7	0.132992327365729	0.00168918918918919	0	0.00337268128161889	0	0.0194256756756757	0	43729
25025092300	2017	0.00674536256323777	22.7337311736289	8.52514919011083	0.00344827586206897	43.7624325092356	7	0.0706896551724138	0.00341005967604433	0.00168918918918919	0.00674536256323777	0.00337268128161889	0.132992327365729	0.0194256756756757	45238
25025092400	2011	0	19.8969621602416	6.9284064665127	0	37.1291526025937	18	0	NA	NA	NA	NA	NA	NA	26207
25025092400	2012	0	18.4158769890935	5.90023243339889	0	46.3078848560701	18	0	0	NA	0	NA	0	NA	32554
25025092400	2013	0	21.1095603628751	7.32728541521284	0	62.1074668527565	18	0	0	0	0	0	0	0	31292
25025092400	2014	0	23.379749011518	9.11122571772391	0	58.9651022864019	18	0	0	0	0	0	0	0	30360
25025092400	2015	0	25.2339572192513	7.18582887700535	0	51.9719251336898	18	0.000462962962962963	0	0	0	0	0	0	31446
25025092400	2016	0.00136612021857923	24.8997326203209	7.52005347593583	0.000457875457875458	47.6270053475936	18	0.00549450549450549	0	0	0	0	0.000462962962962963	0	29048
25025092400	2017	0.00273224043715847	19.7192513368984	12.7005347593583	0.000909504320145521	31.7513368983957	18	0.0782173715325148	0.000457875457875458	0	0.00136612021857923	0	0.00549450549450549	0.000462962962962963	31765
25025100100	2011	0	18.9038919777601	6.19539316918189	0	42.5734710087371	14	0	NA	NA	NA	NA	NA	NA	22375
25025100100	2012	0	18.3644639773976	5.80756553131377	0	43.1643384084131	14	0	0	NA	0	NA	0	NA	27840
25025100100	2013	0	19.6876016921575	7.48454279205988	0	54.0188740644321	14	0	0	0	0	0	0	0	24886
25025100100	2014	0.00125786163522013	23.0566534914361	7.08168642951252	0.000468164794007491	55.8300395256917	14	0.000936329588014981	0	0	0	0	0	0	28671
25025100100	2015	0.00377358490566038	20.6170275882527	5.78463363986948	0.00137048880767474	46.128745179472	14	0.00959342165372316	0.000468164794007491	0	0.00125786163522013	0	0.000936329588014981	0	25504
25025100100	2016	0.00377358490566038	21.5069712251557	5.78463363986948	0.00138440239963083	44.7938297241175	14	0.012921089063221	0.00137048880767474	0.000468164794007491	0.00377358490566038	0.00125786163522013	0.00959342165372316	0.000936329588014981	28279
25025100100	2017	0.00377358490566038	16.3156333432216	3.55977454761198	0.00129032258064516	39.4541679026995	14	0.00774193548387097	0.00138440239963083	0.00137048880767474	0.00377358490566038	0.00377358490566038	0.012921089063221	0.00959342165372316	27750
25025100200	2011	0	23.1256993659082	5.59492726594554	0	41.029466616934	14	0	NA	NA	NA	NA	NA	NA	41898
25025100200	2012	0	27.7683711479851	3.38638672536404	0	44.7003047748053	14	0	0	NA	0	NA	0	NA	50859
25025100200	2013	0.00350877192982456	17.3044925124792	3.32778702163062	0.00188146754468485	51.2479201331115	14	0	0	0	0	0	0	0	45000
25025100200	2014	0	20.5549845837616	4.11099691675231	0	41.1099691675231	14	0	0.00188146754468485	0	0.00350877192982456	0	0	0	36762
25025100200	2015	0	21.745981720769	4.72738733060195	0	34.9826662464545	14	0.00564971751412429	0	0.00188146754468485	0	0.00350877192982456	0	0	36543
25025100200	2016	0.0105263157894737	26.4733690513709	3.78190986448156	0.00583090379008746	29.6249606051056	14	0.0534499514091351	0	0	0	0	0.00564971751412429	0	37203
25025100200	2017	0.0087719298245614	20.1701859439017	5.35770564134888	0.00488758553274682	28.9946422943586	14	0.0156402737047898	0.00583090379008746	0	0.0105263157894737	0	0.0534499514091351	0.00564971751412429	39217
25025100300	2011	0	20.6185567010309	1.87441424554827	0	30.9278350515464	14	0	NA	NA	NA	NA	NA	NA	45685
25025100300	2012	0	21.3950762016413	3.22391559202814	0	26.3774912075029	14	0	0	NA	0	NA	0	NA	43750
25025100300	2013	0.00136239782016349	17.2981878088962	3.84404173531027	0.000749063670411985	40.0878638110928	14	0	0	0	0	0	0	0	48464
25025100300	2014	0.00272479564032698	15.8134548378451	3.75234521575985	0.00151400454201363	36.4513535245243	14	0.00302800908402725	0.000749063670411985	0	0.00136239782016349	0	0	0	48320
25025100300	2015	0.00272479564032698	18.7007874015748	4.6751968503937	0.00149812734082397	31.496062992126	14	0.0172284644194757	0.00151400454201363	0.000749063670411985	0.00272479564032698	0.00136239782016349	0.00302800908402725	0	46250
25025100300	2016	0.00272479564032698	18.2086614173228	2.46062992125984	0.00148920327624721	19.4389763779528	14	0.0208488458674609	0.00149812734082397	0.00151400454201363	0.00272479564032698	0.00272479564032698	0.0172284644194757	0.00302800908402725	50292
25025100300	2017	0.00408719346049046	11.0728346456693	1.72244094488189	0.00220588235294118	25.0984251968504	14	0.0125	0.00148920327624721	0.00149812734082397	0.00272479564032698	0.00272479564032698	0.0208488458674609	0.0172284644194757	51385
25025100400	2011	0.00218340611353712	12.8763866877971	4.55625990491284	0.00105652403592182	24.1679873217116	7	0	NA	NA	NA	NA	NA	NA	52930
25025100400	2012	0.00109170305676856	12.9085987924214	4.5804705392463	0.000521920668058455	37.2683739329586	7	0	0.00105652403592182	NA	0.00218340611353712	NA	0	NA	57531
25025100400	2013	0.00436681222707424	15.7419850259167	6.33518909579574	0.00215169445938677	40.122864273373	7	0	0.000521920668058455	0.00105652403592182	0.00109170305676856	0.00218340611353712	0	0	52273
25025100400	2014	0.0163755458515284	16.7977126518942	4.64617583988563	0.00791974656810982	30.5575411007863	7	0.0285110876451954	0.00215169445938677	0.000521920668058455	0.00436681222707424	0.00109170305676856	0	0	52485
25025100400	2015	0.0109170305676856	14.6461972825128	3.88212458090701	0.00569653029518384	24.7044291512264	7	0.0357327809425168	0.00791974656810982	0.00215169445938677	0.0163755458515284	0.00436681222707424	0.0285110876451954	0	61793
25025100400	2016	0.0163755458515284	20.6458443620963	2.99982353979178	0.00767656090071648	21.8810658196577	7	0.0301944728761515	0.00569653029518384	0.00791974656810982	0.0109170305676856	0.0163755458515284	0.0357327809425168	0.0285110876451954	68448
25025100400	2017	0.0196506550218341	14.8226574907358	4.94088583024528	0.00922131147540984	22.5869066525498	7	0.0665983606557377	0.00767656090071648	0.00569653029518384	0.0163755458515284	0.0109170305676856	0.0301944728761515	0.0357327809425168	53708
25025100500	2011	0.000901713255184851	19.450131617432	5.99590523544896	0.000415800415800416	40.3626791459491	7	0	NA	NA	NA	NA	NA	NA	46605
25025100500	2012	0.00811541929666366	16.4009111617312	5.31511009870919	0.00369761709120789	39.0280941533789	7	0	0.000415800415800416	NA	0.000901713255184851	NA	0	NA	52596
25025100500	2013	0	20.0636502006365	5.9499100594991	0	53.4108205341082	7	0	0.00369761709120789	0.000415800415800416	0.00811541929666366	0.000901713255184851	0	0	55015
25025100500	2014	0.0108205590622182	18.3673469387755	5.71428571428571	0.004720692368214	43.6734693877551	7	0	0	0.00369761709120789	0	0.00811541929666366	0	0	49510
25025100500	2015	0.00541027953110911	21.1258007359956	5.99700149925037	0.00235478806907378	45.6589886874744	7	0.0137362637362637	0.004720692368214	0	0.0108205590622182	0	0	0	51558
25025100500	2016	0.0135256988277728	19.8991413384217	4.63404661305711	0.00640512409927942	37.7538503475535	7	0.0492393915132106	0.00235478806907378	0.004720692368214	0.00541027953110911	0.0108205590622182	0.0137362637362637	0	51938
25025100500	2017	0.0297565374211001	18.2635954749898	4.77034210167643	0.013949780789159	37.8901458361728	7	0.184137106416899	0.00640512409927942	0.00235478806907378	0.0135256988277728	0.00541027953110911	0.0492393915132106	0.0137362637362637	51250
25025100601	2011	0.00202839756592292	14.2774454948871	2.12232297896971	0.00088261253309797	19.293845263361	7	0	NA	NA	NA	NA	NA	NA	53616
25025100601	2012	0.00101419878296146	10.3588605253422	2.77469478357381	0.000441891294741494	17.9430262671106	7	0.00176756517896597	0.00088261253309797	NA	0.00202839756592292	NA	0	NA	52841
25025100601	2013	0.00608519269776876	19.672131147541	3.47155255544841	0.00266075388026608	31.0511089681774	7	0.00310421286031042	0.000441891294741494	0.00088261253309797	0.00101419878296146	0.00202839756592292	0.00176756517896597	0	56414
25025100601	2014	0.00608519269776876	12.6199786704586	2.13295414148596	0.00263736263736264	24.5289726270885	7	0.0241758241758242	0.00266075388026608	0.000441891294741494	0.00608519269776876	0.00101419878296146	0.00310421286031042	0.00176756517896597	58426
25025100601	2015	0.00709939148073022	9.31729629002202	1.52464848382179	0.00358262427227944	16.2629171607657	7	0.0362740707568294	0.00263736263736264	0.00266075388026608	0.00608519269776876	0.00608519269776876	0.0241758241758242	0.00310421286031042	59205
25025100601	2016	0.0141987829614604	11.1807555480264	1.35524309673048	0.00615926088869336	14.7382686769439	7	0.152661680598328	0.00358262427227944	0.00263736263736264	0.00709939148073022	0.00608519269776876	0.0362740707568294	0.0241758241758242	62583
25025100601	2017	0.0233265720081136	7.62324241910893	2.03286464509571	0.0103851146689745	13.2136201931221	7	0.170056252704457	0.00615926088869336	0.00358262427227944	0.0141987829614604	0.00709939148073022	0.152661680598328	0.0362740707568294	64508
25025100603	2011	0	12.565445026178	4.18848167539267	0	40.8376963350785	7	0	NA	NA	NA	NA	NA	NA	63594
25025100603	2012	0	7.83162016642193	5.87371512481645	0	18.6000978952521	7	0	0	NA	0	NA	0	NA	65938
25025100603	2013	0	10.7948969578018	6.86947988223749	0	29.4406280667321	7	0	0	0	0	0	0	0	64861
25025100603	2014	0.00179856115107914	11.5942028985507	4.34782608695652	0.00111856823266219	31.8840579710145	7	0	0	0	0	0	0	0	76553
25025100603	2015	0.00179856115107914	19.1204588910134	1.91204588910134	0.00110864745011086	22.9445506692161	7	0	0.00111856823266219	0	0.00179856115107914	0	0	0	80139
25025100603	2016	0	18.6424474187381	5.73613766730402	0	27.2466539196941	7	0	0.00110864745011086	0.00111856823266219	0.00179856115107914	0.00179856115107914	0	0	81324
25025100603	2017	0.00359712230215827	18.1644359464627	5.25812619502868	0.00213219616204691	16.7304015296367	7	0.0554371002132196	0	0.00110864745011086	0	0.00179856115107914	0	0	86659
25025100700	2011	0	8.41291496134607	5.00227376080036	0	23.6471123237835	7	0	NA	NA	NA	NA	NA	NA	68467
25025100700	2012	0	4.47527411053927	3.58021928843142	0	16.7822779145223	7	0	0	NA	0	NA	0	NA	70000
25025100700	2013	0	8.92448512585812	6.63615560640732	0	21.2814645308924	7	0	0	0	0	0	0	0	69844
25025100700	2014	0.000810372771474878	5.36552649228706	4.02414486921529	0.00051440329218107	13.6373798345629	7	0	0	0	0	0	0	0	71367
25025100700	2015	0.000810372771474878	11.0935023771791	4.75435816164818	0.000489955903968643	15.3950645234322	7	0	0.00051440329218107	0	0.000810372771474878	0	0	0	72338
25025100700	2016	0.000810372771474878	11.9990944079692	3.39597011546298	0.000485201358563804	14.7158705003396	7	0	0.000489955903968643	0.00051440329218107	0.000810372771474878	0.000810372771474878	0	0	71341
25025100700	2017	0	4.30156214625311	3.84876613085805	0	10.640706361784	7	0	0.000485201358563804	0.000489955903968643	0.000810372771474878	0.000810372771474878	0	0	77625
25025100800	2011	0.0008110300081103	8.62204107226838	4.23263834456811	0.000374812593703148	19.7523122746512	7	0	NA	NA	NA	NA	NA	NA	60813
25025100800	2012	0.0024330900243309	8.62068965517241	4.858934169279	0.00110132158590308	23.5109717868339	7	0	0.000374812593703148	NA	0.0008110300081103	NA	0	NA	67191
25025100800	2013	0.0008110300081103	11.7629541393687	6.84931506849315	0.000361532899493854	35.5866587254318	7	0	0.00110132158590308	0.000374812593703148	0.0024330900243309	0.0008110300081103	0	0	68730
25025100800	2014	0.0008110300081103	10.6100795755968	3.27664222187549	0.000358551452133381	26.525198938992	7	0	0.000361532899493854	0.00110132158590308	0.0008110300081103	0.0024330900243309	0	0	65762
25025100800	2015	0.0032441200324412	10.0258240923591	4.10147349232872	0.00141392718275009	20.5073674616436	7	0.0031813361611877	0.000358551452133381	0.000361532899493854	0.0008110300081103	0.0008110300081103	0	0	73032
25025100800	2016	0.0056772100567721	9.57010481543369	4.40528634361234	0.00246132208157525	19.8997417590764	7	0.00386779184247539	0.00141392718275009	0.000358551452133381	0.0032441200324412	0.0008110300081103	0.0031813361611877	0	73868
25025100800	2017	0.0121654501216545	9.11438553850828	2.12668995898527	0.00522830254444057	22.7859638462707	7	0.0801673056814221	0.00246132208157525	0.00141392718275009	0.0056772100567721	0.0032441200324412	0.00386779184247539	0.0031813361611877	76841
25025100900	2011	0	10.7108081791626	9.00681596884128	0	21.4216163583252	14	0	NA	NA	NA	NA	NA	NA	56125
25025100900	2012	0	11.025886864813	4.31447746883989	0	26.6059443911793	14	0	0	NA	0	NA	0	NA	56019
25025100900	2013	0.00505050505050505	8.05031446540881	5.0314465408805	0.00280583613916947	28.9308176100629	14	0.0134680134680135	0	0	0	0	0	0	50343
25025100900	2014	0.00404040404040404	11.0380460310005	5.8713010803194	0.00225352112676056	26.0685767966181	14	0.0202816901408451	0.00280583613916947	0	0.00505050505050505	0	0.0134680134680135	0	53517
25025100900	2015	0.00808080808080808	17.397521448999	3.81315538608198	0.00503074343208496	24.0705433746425	14	0.0525433202906652	0.00225352112676056	0.00280583613916947	0.00404040404040404	0.00505050505050505	0.0202816901408451	0.0134680134680135	60744
25025100900	2016	0.0151515151515152	13.3460438512869	4.28979980934223	0.00883489784649365	16.4442326024786	14	0.0646051905024848	0.00503074343208496	0.00225352112676056	0.00808080808080808	0.00404040404040404	0.0525433202906652	0.0202816901408451	63271
25025100900	2017	0.0202020202020202	10.7244995233556	5.0047664442326	0.0111296605453534	15.7292659675882	14	0.116304952698943	0.00883489784649365	0.00503074343208496	0.0151515151515152	0.00808080808080808	0.0646051905024848	0.0525433202906652	67608
25025101001	2011	0	8.99677474113054	4.07401120353081	0	17.8237990154473	14	0	NA	NA	NA	NA	NA	NA	62446
25025101001	2012	0	14.6571279008899	5.93264700750305	0	36.468330134357	14	0	0	NA	0	NA	0	NA	54688
25025101001	2013	0	17.8786315970431	7.04830668729586	0	35.9291731132886	14	0	0	0	0	0	0	0	53618
25025101001	2014	0	12.5437572928821	6.41773628938156	0	31.2135355892649	14	0	0	0	0	0	0	0	46733
25025101001	2015	0	20.1733648542159	5.04334121355398	0	28.6840031520883	14	0	0	0	0	0	0	0	42330
25025101001	2016	0	19.5429472025217	6.14657210401891	0	33.4121355397951	14	0	0	0	0	0	0	0	40764
25025101001	2017	0.0013271400132714	13.0811662726556	6.77698975571316	0.000829187396351575	31.5208825847124	14	0.0211442786069652	0	0	0	0	0	0	41840
25025101002	2011	0	12.1629839854044	4.05432799513481	0	34.0563551591324	14	0	NA	NA	NA	NA	NA	NA	36128
25025101002	2012	0	16.2466152884816	5.62382836908977	0	35.409289731306	14	0	0	NA	0	NA	0	NA	35490
25025101002	2013	0	15.2253349573691	7.1051563134389	0	39.9918798213561	14	0	0	0	0	0	0	0	35085
25025101002	2014	0.00111607142857143	16.7703033729037	7.91407574901074	0.000446627958910228	35.4249104955719	14	0	0	0	0	0	0	0	27715
25025101002	2015	0.00111607142857143	15.9197092922651	5.53729018861395	0.000436490615451768	30.9742169925593	14	0	0.000446627958910228	0	0.00111607142857143	0	0	0	29365
25025101002	2016	0.00111607142857143	14.8814673819	3.97992732306627	0.0004293688278231	23.7065236200035	14	0.0017174753112924	0.000436490615451768	0.000446627958910228	0.00111607142857143	0.00111607142857143	0	0	37588
25025101002	2017	0.00223214285714286	15.7466689738709	3.11472573109535	0.000829875518672199	26.3021283959162	14	0.0203319502074689	0.0004293688278231	0.000436490615451768	0.00111607142857143	0.00111607142857143	0.0017174753112924	0	39959
25025101101	2011	0	10.9799615701345	1.64699423552018	0	27.7244029645896	14	0	NA	NA	NA	NA	NA	NA	58672
25025101101	2012	0	12.8928283642224	4.8348106365834	0	34.1122750470051	14	0	0	NA	0	NA	0	NA	52898
25025101101	2013	0	18.1197478991597	2.62605042016807	0	30.4621848739496	14	0	0	0	0	0	0	0	60610
25025101101	2014	0.0088339222614841	15.0497178177909	4.03117441547971	0.00419463087248322	28.4869658693899	14	0.0679530201342282	0	0	0	0	0	0	59277
25025101101	2015	0.0141342756183746	18.2106096595408	2.90314067036157	0.00657354149548069	23.2251253628926	14	0.0977814297452753	0.00419463087248322	0	0.0088339222614841	0	0.0679530201342282	0	59133
25025101101	2016	0.0123674911660777	17.946687780417	4.22275006598047	0.00595744680851064	22.1694378463975	14	0.142127659574468	0.00657354149548069	0.00419463087248322	0.0141342756183746	0.0088339222614841	0.0977814297452753	0.0679530201342282	56903
25025101101	2017	0.0159010600706714	20.5859065716548	4.22275006598047	0.00764655904842821	21.9055159672737	14	0.135938827527613	0.00595744680851064	0.00657354149548069	0.0123674911660777	0.0141342756183746	0.142127659574468	0.0977814297452753	59598
25025101102	2011	0	17.7447052089296	3.6252623545125	0	42.7399351268842	14	0	NA	NA	NA	NA	NA	NA	32854
25025101102	2012	0	18.0933852140078	3.89105058365759	0	50	14	0	0	NA	0	NA	0	NA	35893
25025101102	2013	0	15.9347065682083	8.74465604352896	0	62.7671978235523	14	0	0	0	0	0	0	0	36906
25025101102	2014	0	22.9456756226711	6.66797411257109	0	43.7340655030398	14	0	0	0	0	0	0	0	36000
25025101102	2015	0	24.8618784530387	5.13022888713496	0	40.2525651144436	14	0	0	0	0	0	0	0	39688
25025101102	2016	0	21.7048145224941	6.51144435674822	0	44.9881610102605	14	0	0	0	0	0	0	0	42949
25025101102	2017	0.0028169014084507	18.1531176006314	6.11681136543015	0.00114613180515759	39.6606156274665	14	0.0418338108882522	0	0	0	0	0	0	46029
25025110103	2011	0.00760869565217391	12.292982755677	3.75618917534574	0.00375	22.5371350520744	17	0	NA	NA	NA	NA	NA	NA	58935
25025110103	2012	0.00543478260869565	9.31427653765858	5.94186606712703	0.00208768267223382	21.0374176971254	17	0	0.00375	NA	0.00760869565217391	NA	0	NA	66735
25025110103	2013	0.00652173913043478	9.91307000152509	4.88028061613543	0.00247422680412371	32.4843678511514	17	0.0255670103092784	0.00208768267223382	0.00375	0.00543478260869565	0.00760869565217391	0	0	65455
25025110103	2014	0.00760869565217391	8.24805254314953	4.12402627157477	0.002870028700287	23.2167404918283	17	0.117261172611726	0.00247422680412371	0.00208768267223382	0.00652173913043478	0.00543478260869565	0.0255670103092784	0	68429
25025110103	2015	0.0217391304347826	8.56734888148501	3.33174678724417	0.00807102502017756	21.1010629858797	17	0.338983050847458	0.002870028700287	0.00247422680412371	0.00760869565217391	0.00652173913043478	0.117261172611726	0.0255670103092784	64116
25025110103	2016	0.0271739130434783	9.99524036173251	4.91829287640806	0.0109311740890688	20.9424083769634	17	0.346153846153846	0.00807102502017756	0.002870028700287	0.0217391304347826	0.00760869565217391	0.338983050847458	0.117261172611726	67027
25025110103	2017	0.0402173913043478	6.66349357448834	3.17309217832778	0.016935150764147	20.6250991591306	17	0.242874845105328	0.0109311740890688	0.00807102502017756	0.0271739130434783	0.0217391304347826	0.346153846153846	0.338983050847458	82422
25025110201	2011	0	10.7816711590297	0.898472596585804	0	19.7663971248877	17	0	NA	NA	NA	NA	NA	NA	54263
25025110201	2012	0.00272479564032698	8.9126559714795	1.7825311942959	0.00111234705228031	28.5204991087344	17	0	0	NA	0	NA	0	NA	51316
25025110201	2013	0	8.40336134453782	2.94117647058824	0	19.327731092437	17	0	0.00111234705228031	0	0.00272479564032698	0	0	0	45329
25025110201	2014	0.00272479564032698	12.924071082391	4.44264943457189	0.00108932461873638	21.40549273021	17	0	0	0.00111234705228031	0	0.00272479564032698	0	0	46341
25025110201	2015	0.00544959128065395	12.7388535031847	0.796178343949045	0.00319488817891374	16.3216560509554	17	0.0276890308839191	0.00108932461873638	0	0.00272479564032698	0	0	0	45945
25025110201	2016	0.0108991825613079	12.7388535031847	1.19426751592357	0.00423728813559322	19.5063694267516	17	0.0413135593220339	0.00319488817891374	0.00108932461873638	0.00544959128065395	0.00272479564032698	0.0276890308839191	0	44449
25025110201	2017	0.0190735694822888	13.9331210191083	3.98089171974522	0.00944386149003148	17.1178343949045	17	0.103882476390346	0.00423728813559322	0.00319488817891374	0.0108991825613079	0.00544959128065395	0.0413135593220339	0.0276890308839191	43235
25025110301	2011	0	6.84655658477648	3.6246476037052	0	11.6794200563834	17	0	NA	NA	NA	NA	NA	NA	72159
25025110301	2012	0.00560224089635854	5.13428120063191	1.18483412322275	0.00417536534446764	13.0331753554502	17	0.0407098121085595	0	NA	0	NA	0	NA	72435
25025110301	2013	0.00140056022408964	7.13481036425084	2.25309800976342	0.00103842159916926	12.7675553886594	17	0.0290758047767394	0.00417536534446764	0	0.00560224089635854	0	0.0407098121085595	0	74707
25025110301	2014	0.00140056022408964	8.84955752212389	3.31858407079646	0.00103734439834025	11.7994100294985	17	0.0798755186721992	0.00103842159916926	0.00417536534446764	0.00140056022408964	0.00560224089635854	0.0290758047767394	0.0407098121085595	74469
25025110301	2015	0.00840336134453781	7.43218134522482	4.83091787439614	0.00592300098716683	21.553325901152	17	0.104639684106614	0.00103734439834025	0.00103842159916926	0.00140056022408964	0.00140056022408964	0.0798755186721992	0.0290758047767394	73438
25025110301	2016	0.00840336134453781	11.1482720178372	3.71609067261241	0.00589970501474926	20.8101077666295	17	0.103244837758112	0.00592300098716683	0.00103734439834025	0.00840336134453781	0.00140056022408964	0.104639684106614	0.0798755186721992	77500
25025110301	2017	0.0126050420168067	9.29022668153103	6.68896321070234	0.00848256361922714	24.1545893719807	17	0.155513666352498	0.00589970501474926	0.00592300098716683	0.00840336134453781	0.00840336134453781	0.103244837758112	0.104639684106614	76563
25025110401	2011	0	6.45641917059846	1.9865905140303	0	15.3960764837348	17	0	NA	NA	NA	NA	NA	NA	48750
25025110401	2012	0.00153374233128834	12.9482071713147	2.24103585657371	0.000721500721500722	14.1932270916335	17	0	0	NA	0	NA	0	NA	53276
25025110401	2013	0.00306748466257669	13.0548302872063	3.65535248041775	0.00139958012596221	22.7154046997389	17	0.00839748075577327	0.000721500721500722	0	0.00153374233128834	0	0	0	56532
25025110401	2014	0	12.1352956364575	5.68035114898012	0	20.1394268009295	17	0.0340041637751561	0.00139958012596221	0.000721500721500722	0.00306748466257669	0.00153374233128834	0.00839748075577327	0	60095
25025110401	2015	0.00460122699386503	11.9426751592357	2.38853503184713	0.00205902539464653	16.4543524416136	17	0.059025394646534	0	0.00139958012596221	0	0.00306748466257669	0.0340041637751561	0.00839748075577327	51439
25025110401	2016	0.00460122699386503	10.8811040339703	3.18471337579618	0.00205338809034908	13.8004246284501	17	0.0506502395619439	0.00205902539464653	0	0.00460122699386503	0	0.059025394646534	0.0340041637751561	58864
25025110401	2017	0.00460122699386503	10.0849256900212	5.04246284501062	0.00203527815468114	13.2696390658174	17	0.019674355495251	0.00205338809034908	0.00205902539464653	0.00460122699386503	0.00460122699386503	0.0506502395619439	0.059025394646534	59911
25025110403	2011	0.00174978127734033	7.63512155917219	1.20554550934298	0.00112739571589628	6.02772754671489	17	0.0028184892897407	NA	NA	NA	NA	NA	NA	65417
25025110403	2012	0	12.3481781376518	1.21457489878543	0	14.9797570850202	17	0.0124153498871332	0.00112739571589628	NA	0.00174978127734033	NA	0.0028184892897407	NA	64357
25025110403	2013	0.0026246719160105	7.62066045723963	1.48179508890771	0.00167037861915367	11.0076206604572	17	0.0161469933184855	0	0.00112739571589628	0	0.00174978127734033	0.0124153498871332	0.0028184892897407	66105
25025110403	2014	0.00349956255468067	8.06100217864924	1.08932461873638	0.00222593210907067	12.2004357298475	17	0.0211463550361714	0.00167037861915367	0	0.0026246719160105	0	0.0161469933184855	0.0124153498871332	67031
25025110403	2015	0.0078740157480315	5.550621669627	1.55417406749556	0.00493421052631579	11.9893428063943	17	0.0361842105263158	0.00222593210907067	0.00167037861915367	0.00349956255468067	0.0026246719160105	0.0211463550361714	0.0161469933184855	75064
25025110403	2016	0.00699912510936133	5.32859680284192	0.66607460035524	0.0043525571273123	11.7673179396092	17	0.0266594124047878	0.00493421052631579	0.00222593210907067	0.0078740157480315	0.00349956255468067	0.0361842105263158	0.0211463550361714	77243
25025110403	2017	0.0131233595800525	7.32682060390764	0.44404973357016	0.00813890396093326	12.8774422735346	17	0.106348345089528	0.0043525571273123	0.00493421052631579	0.00699912510936133	0.0078740157480315	0.0266594124047878	0.0361842105263158	81071
25025110501	2011	0	4.98753117206983	0.27708506511499	0	6.09587143252979	17	0	NA	NA	NA	NA	NA	NA	77201
25025110501	2012	0.00211864406779661	8.61350375104196	0.555709919422062	0.00147492625368732	9.44706863017505	17	0	0	NA	0	NA	0	NA	83646
25025110501	2013	0	8.33101916134407	0	0	3.05470702582616	17	0	0.00147492625368732	0	0.00211864406779661	0	0	0	84656
25025110501	2014	0.00105932203389831	8.07799442896936	1.39275766016713	0.000730994152046784	5.84958217270195	17	0.0153508771929825	0	0.00147492625368732	0	0.00211864406779661	0	0	84020
25025110501	2015	0.00317796610169492	7.05417607223476	1.69300225733634	0.00209205020920502	4.23250564334086	17	0.0376569037656904	0.000730994152046784	0	0.00105932203389831	0	0.0153508771929825	0	77727
25025110501	2016	0.00211864406779661	4.51467268623025	0.564334085778781	0.00136239782016349	3.66817155756208	17	0.0136239782016349	0.00209205020920502	0.000730994152046784	0.00317796610169492	0.00105932203389831	0.0376569037656904	0.0153508771929825	78333
25025110501	2017	0.00635593220338983	4.23250564334086	0.28216704288939	0.00403768506056528	6.20767494356659	17	0.0262449528936743	0.00136239782016349	0.00209205020920502	0.00211864406779661	0.00317796610169492	0.0136239782016349	0.0376569037656904	81500
25025110502	2011	0.00202224469160768	10.5540897097625	5.0131926121372	0.00116346713205352	24.0105540897098	17	0.00698080279232112	NA	NA	NA	NA	NA	NA	53789
25025110502	2012	0.00202224469160768	12.3106060606061	2.84090909090909	0.00116822429906542	19.8863636363636	17	0.00642523364485981	0.00116346713205352	NA	0.00202224469160768	NA	0.00698080279232112	NA	61103
25025110502	2013	0.0111223458038423	12.829169480081	4.27638982669368	0.00684931506849315	20.481656538375	17	0.00684931506849315	0.00116822429906542	0.00116346713205352	0.00202224469160768	0.00202224469160768	0.00642523364485981	0.00698080279232112	77625
25025110502	2014	0.00606673407482305	8.77944325481799	6.42398286937901	0.00340328984685196	15.4175588865096	17	0.0289279636982416	0.00684931506849315	0.00116822429906542	0.0111223458038423	0.00202224469160768	0.00684931506849315	0.00642523364485981	77083
25025110502	2015	0.0121334681496461	6.87285223367698	4.29553264604811	0.0071389346512905	13.5309278350515	17	0.0988467874794069	0.00340328984685196	0.00684931506849315	0.00606673407482305	0.0111223458038423	0.0289279636982416	0.00684931506849315	72318
25025110502	2016	0.0151668351870576	6.65807560137457	2.79209621993127	0.00866738894907909	12.6718213058419	17	0.137053087757313	0.0071389346512905	0.00340328984685196	0.0121334681496461	0.00606673407482305	0.0988467874794069	0.0289279636982416	80750
25025110502	2017	0.0252780586450961	6.22852233676976	4.08075601374571	0.014145810663765	11.3831615120275	17	0.156692056583243	0.00866738894907909	0.0071389346512905	0.0151668351870576	0.0121334681496461	0.137053087757313	0.0988467874794069	85120
25025110601	2011	0.00104602510460251	4.11061285500747	0.373692077727952	0.000812347684809098	2.61584454409567	22	0.00324939073923639	NA	NA	NA	NA	NA	NA	89931
25025110601	2012	0.00313807531380753	8.34782608695652	0.347826086956522	0.00235849056603774	1.39130434782609	22	0.00707547169811321	0.000812347684809098	NA	0.00104602510460251	NA	0.00324939073923639	NA	89896
25025110601	2013	0.00209205020920502	2.37610319076714	0	0.00153964588144727	6.44942294636796	22	0.0069284064665127	0.00235849056603774	0.000812347684809098	0.00313807531380753	0.00104602510460251	0.00707547169811321	0.00324939073923639	85346
25025110601	2014	0.00313807531380753	3.88143966125618	0.705716302046577	0.00233644859813084	5.64573041637262	22	0.0132398753894081	0.00153964588144727	0.00235849056603774	0.00209205020920502	0.00313807531380753	0.0069284064665127	0.00707547169811321	95556
25025110601	2015	0.00313807531380753	1.33734536944166	1.67168171180207	0.00226757369614512	2.67469073888332	22	0.0272108843537415	0.00233644859813084	0.00153964588144727	0.00313807531380753	0.00209205020920502	0.0132398753894081	0.0069284064665127	87426
25025110601	2016	0.00627615062761506	2.67469073888332	1.00300902708124	0.00458365164247517	2.67469073888332	22	0.080977845683728	0.00226757369614512	0.00233644859813084	0.00313807531380753	0.00313807531380753	0.0272108843537415	0.0132398753894081	85735
25025110601	2017	0.00732217573221757	2.00601805416249	0.334336342360415	0.00537221795855718	2.00601805416249	22	0.109746738296239	0.00458365164247517	0.00226757369614512	0.00627615062761506	0.00313807531380753	0.080977845683728	0.0272108843537415	100417
25025110607	2011	0.0014760147601476	5.1068658974844	1.51314545110649	0.000948316737790422	10.0245886135805	17	0.00237079184447606	NA	NA	NA	NA	NA	NA	76414
25025110607	2012	0.0022140221402214	7.56286632633768	1.51257326526754	0.00141509433962264	7.56286632633768	17	0.00424528301886792	0.000948316737790422	NA	0.0014760147601476	NA	0.00237079184447606	NA	79024
25025110607	2013	0.00516605166051661	5.07218103784627	3.31642606320718	0.00319634703196347	10.9246976199766	17	0.0118721461187215	0.00141509433962264	0.000948316737790422	0.0022140221402214	0.0014760147601476	0.00424528301886792	0.00237079184447606	80740
25025110607	2014	0.0044280442804428	5.87454993367444	4.16903543680121	0.00316312697695436	12.5071063104036	17	0.0596475372797108	0.00319634703196347	0.00141509433962264	0.00516605166051661	0.0022140221402214	0.0118721461187215	0.00424528301886792	81076
25025110607	2015	0.011070110701107	7.847533632287	3.36322869955157	0.00651324359531046	8.96860986547085	17	0.112896222318715	0.00316312697695436	0.00319634703196347	0.0044280442804428	0.00516605166051661	0.0596475372797108	0.0118721461187215	82037
25025110607	2016	0.0140221402214022	5.60538116591928	2.80269058295964	0.00903614457831325	7.66068759342302	17	0.115318416523236	0.00651324359531046	0.00316312697695436	0.011070110701107	0.0044280442804428	0.112896222318715	0.0596475372797108	105319
25025110607	2017	0.0140221402214022	5.97907324364723	2.24215246636771	0.00864677907479464	6.16591928251121	17	0.0864677907479464	0.00903614457831325	0.00651324359531046	0.0140221402214022	0.011070110701107	0.115318416523236	0.112896222318715	103438
25025120103	2011	0.0102564102564103	4.41919191919192	1.89393939393939	0.00594353640416048	5.68181818181818	13	0.00148588410104012	NA	NA	NA	NA	NA	NA	172852
25025120103	2012	0.0153846153846154	6.01604278074866	3.34224598930481	0.00872093023255814	12.0320855614973	13	0.0421511627906977	0.00594353640416048	NA	0.0102564102564103	NA	0.00148588410104012	NA	176357
25025120103	2013	0.0307692307692308	6.76923076923077	3.07692307692308	0.0173913043478261	14.1538461538462	13	0.0608695652173913	0.00872093023255814	0.00594353640416048	0.0153846153846154	0.0102564102564103	0.0421511627906977	0.00148588410104012	149167
25025120103	2014	0.0205128205128205	6.62251655629139	3.01023479831427	0.0116279069767442	8.42865743527995	13	0.287790697674419	0.0173913043478261	0.00872093023255814	0.0307692307692308	0.0153846153846154	0.0608695652173913	0.0421511627906977	129875
25025120103	2015	0.0461538461538462	7.05882352941177	3.52941176470588	0.0256776034236805	9.41176470588235	13	0.360912981455064	0.0116279069767442	0.0173913043478261	0.0205128205128205	0.0307692307692308	0.287790697674419	0.0608695652173913	121513
25025120103	2016	0.0564102564102564	6.47058823529412	0.588235294117647	0.0325779036827195	8.82352941176471	13	0.586402266288952	0.0256776034236805	0.0116279069767442	0.0461538461538462	0.0205128205128205	0.360912981455064	0.287790697674419	131484
25025120103	2017	0.0641025641025641	7.05882352941177	2.94117647058824	0.0373961218836565	4.70588235294118	13	0.624653739612188	0.0325779036827195	0.0256776034236805	0.0564102564102564	0.0461538461538462	0.586402266288952	0.360912981455064	136161
25025120104	2011	0.0106382978723404	2.7906976744186	4.65116279069767	0.0036563071297989	12.5581395348837	13	0	NA	NA	NA	NA	NA	NA	65526
25025120104	2012	0.0106382978723404	8.29111008751727	0.921234454168586	0.00369344413665743	12.8972823583602	13	0.00369344413665743	0.0036563071297989	NA	0.0106382978723404	NA	0	NA	66136
25025120104	2013	0.0106382978723404	6.5992080950286	0.87989441267048	0.00371057513914657	18.0378354597448	13	0.0157699443413729	0.00369344413665743	0.0036563071297989	0.0106382978723404	0.0106382978723404	0.00369344413665743	0	67083
25025120104	2014	0.0159574468085106	6.97167755991285	5.22875816993464	0.00541516245487365	14.8148148148148	13	0.141696750902527	0.00371057513914657	0.00369344413665743	0.0106382978723404	0.0106382978723404	0.0157699443413729	0.00369344413665743	71477
25025120104	2015	0.0398936170212766	3.47372991749891	1.30264871906209	0.0142475512021371	6.0790273556231	13	0.278717720391808	0.00541516245487365	0.00371057513914657	0.0159574468085106	0.0106382978723404	0.141696750902527	0.0157699443413729	81919
25025120104	2016	0.0398936170212766	4.77637863656101	0.868432479374729	0.0131118881118881	4.34216239687364	13	0.272727272727273	0.0142475512021371	0.00541516245487365	0.0398936170212766	0.0159574468085106	0.278717720391808	0.141696750902527	85321
25025120104	2017	0.0558510638297872	3.90794615718628	3.90794615718628	0.0193321616871705	3.47372991749891	13	0.288224956063269	0.0131118881118881	0.0142475512021371	0.0398936170212766	0.0398936170212766	0.272727272727273	0.278717720391808	86824
25025120105	2011	0.00125628140703518	2.97999148573861	1.27713920817369	0.00110864745011086	13.1971051511281	13	0	NA	NA	NA	NA	NA	NA	168125
25025120105	2012	0.00376884422110553	2.89495450785773	1.24069478908189	0.00324324324324324	10.3391232423491	13	0	0.00110864745011086	NA	0.00125628140703518	NA	0	NA	169432
25025120105	2013	0.0050251256281407	3.81679389312977	1.52671755725191	0.00430570505920344	15.2671755725191	13	0.0129171151776103	0.00324324324324324	0.00110864745011086	0.00376884422110553	0.00125628140703518	0	0	160446
25025120105	2014	0.00125628140703518	4.41338727473336	1.10334681868334	0.00106269925611052	13.975726369989	13	0.0541976620616366	0.00430570505920344	0.00324324324324324	0.0050251256281407	0.00376884422110553	0.0129171151776103	0	155417
25025120105	2015	0.00879396984924623	4.35413642960813	0.725689404934688	0.00832466181061394	10.1596516690856	13	0.106139438085328	0.00106269925611052	0.00430570505920344	0.00125628140703518	0.0050251256281407	0.0541976620616366	0.0129171151776103	156920
25025120105	2016	0.0113065326633166	1.81422351233672	0.725689404934688	0.00909090909090909	9.43396226415094	13	0.0898989898989899	0.00832466181061394	0.00106269925611052	0.00879396984924623	0.00125628140703518	0.106139438085328	0.0541976620616366	137750
25025120105	2017	0.0100502512562814	6.16835994194485	1.08853410740203	0.00799200799200799	9.43396226415094	13	0.0819180819180819	0.00909090909090909	0.00832466181061394	0.0113065326633166	0.00879396984924623	0.0898989898989899	0.106139438085328	144276
25025120201	2011	0.00647249190938511	10.5069608615708	4.99080640924613	0.00228963938179737	26.5300761754662	13	0	NA	NA	NA	NA	NA	NA	64636
25025120201	2012	0.0242718446601942	10.5599214145383	1.96463654223969	0.00861079219288174	29.7151277013752	13	0.00746268656716418	0.00228963938179737	NA	0.00647249190938511	NA	0	NA	59167
25025120201	2013	0.00970873786407767	11.9597716770862	7.06713780918728	0.00339174674957603	32.889372111987	13	0.033352176370831	0.00861079219288174	0.00228963938179737	0.0242718446601942	0.00647249190938511	0.00746268656716418	0	66081
25025120201	2014	0.0242718446601942	11.8196811434854	4.94777350192413	0.00887902330743618	30.7861462341946	13	0.129300776914539	0.00339174674957603	0.00861079219288174	0.00970873786407767	0.0242718446601942	0.033352176370831	0.00746268656716418	54513
25025120201	2015	0.0355987055016181	9.79613449827906	8.20757214720678	0.0135795763172189	19.8570293884035	13	0.154263986963607	0.00887902330743618	0.00339174674957603	0.0242718446601942	0.00970873786407767	0.129300776914539	0.033352176370831	50705
25025120201	2016	0.0614886731391586	11.3846968493513	5.82472862059836	0.0243638332430969	21.7103521313212	13	0.213318895506226	0.0135795763172189	0.00887902330743618	0.0355987055016181	0.0242718446601942	0.154263986963607	0.129300776914539	50366
25025120201	2017	0.0631067961165049	11.9142176330421	4.76568705321684	0.021875	18.797987821022	13	0.196875	0.0243638332430969	0.0135795763172189	0.0614886731391586	0.0355987055016181	0.213318895506226	0.154263986963607	62917
25025120301	2011	0.0127314814814815	15.3061224489796	3.06122448979592	0.00566426364572606	28.5714285714286	18	0	NA	NA	NA	NA	NA	NA	61599
25025120301	2012	0.0115740740740741	14.934171742975	5.30556101395166	0.00510464522715671	35.5669090194537	18	0	0.00566426364572606	NA	0.0127314814814815	NA	0	NA	67000
25025120301	2013	0.0196759259259259	14.6125745049029	6.9217458181119	0.00860759493670886	40.184579888483	18	0.0354430379746835	0.00510464522715671	0.00566426364572606	0.0115740740740741	0.0127314814814815	0	0	66477
25025120301	2014	0.0150462962962963	14.543943486391	7.47974236442967	0.00743678730788299	37.6064824433825	18	0.0857709469509172	0.00860759493670886	0.00510464522715671	0.0196759259259259	0.0115740740740741	0.0354430379746835	0	76375
25025120301	2015	0.0347222222222222	10.8303249097473	3.99011970359111	0.0170731707317073	22.6106783203496	18	0.234634146341463	0.00743678730788299	0.00860759493670886	0.0150462962962963	0.0196759259259259	0.0857709469509172	0.0354430379746835	75873
25025120301	2016	0.0497685185185185	10.8303249097473	3.04009120273608	0.0247770069375619	20.5206156184686	18	0.423191278493558	0.0170731707317073	0.00743678730788299	0.0347222222222222	0.0150462962962963	0.234634146341463	0.0857709469509172	68482
25025120301	2017	0.0497685185185185	11.2103363100893	5.89017670530116	0.0237864077669903	19.5705871176135	18	0.437378640776699	0.0247770069375619	0.0170731707317073	0.0497685185185185	0.0347222222222222	0.423191278493558	0.234634146341463	85313
25025120400	2011	0.00718132854578097	5.25339925834363	5.25339925834363	0.00282985496993279	16.2237330037083	13	0.00955076052352317	NA	NA	NA	NA	NA	NA	86587
25025120400	2012	0.0143626570915619	5.79211020663745	3.13087038196619	0.00632911392405063	20.3506574827802	13	0.0242616033755274	0.00282985496993279	NA	0.00718132854578097	NA	0.00955076052352317	NA	90123
25025120400	2013	0.0143626570915619	7.86329956146983	4.38530167851202	0.00557491289198606	22.0777256918191	13	0.0477351916376307	0.00632911392405063	0.00282985496993279	0.0143626570915619	0.00718132854578097	0.0242616033755274	0.00955076052352317	84375
25025120400	2014	0.0314183123877917	7.10374426520645	4.43984016575403	0.0130603600423579	18.9433180405505	13	0.117190257677374	0.00557491289198606	0.00632911392405063	0.0143626570915619	0.0143626570915619	0.0477351916376307	0.0242616033755274	80513
25025120400	2015	0.0466786355475763	7.74826059456041	6.48323845667299	0.0195326124869201	19.291587602783	13	0.249040809208232	0.0130603600423579	0.00557491289198606	0.0314183123877917	0.0143626570915619	0.117190257677374	0.0477351916376307	77462
25025120400	2016	0.0637342908438061	8.69702719797596	4.42757748260595	0.0277392510402219	18.3428209993675	13	0.431345353675451	0.0195326124869201	0.0130603600423579	0.0466786355475763	0.0314183123877917	0.249040809208232	0.117190257677374	84007
25025120400	2017	0.0601436265709156	8.06451612903226	4.26944971537002	0.0264604810996564	12.8083491461101	13	0.398281786941581	0.0277392510402219	0.0195326124869201	0.0637342908438061	0.0466786355475763	0.431345353675451	0.249040809208232	84813
25025120500	2011	0.00277777777777778	10.8514190317195	3.33889816360601	0.00106723585912487	20.0333889816361	13	0	NA	NA	NA	NA	NA	NA	47150
25025120500	2012	0	15.177065767285	4.63743676222597	0	21.079258010118	13	0	0.00106723585912487	NA	0.00277777777777778	NA	0	NA	48804
25025120500	2013	0.00555555555555556	12.1016538926987	11.6982654296087	0.00212314225053079	41.1456232351755	13	0	0	0.00106723585912487	0	0.00277777777777778	0	0	52500
25025120500	2014	0.0305555555555556	10.8818011257036	7.87992495309569	0.0137420718816068	18.7617260787993	13	0.149048625792812	0.00212314225053079	0	0.00555555555555556	0	0	0	65712
25025120500	2015	0.0277777777777778	10.0558659217877	2.23463687150838	0.0113989637305699	13.0353817504656	13	0.327461139896373	0.0137420718816068	0.00212314225053079	0.0305555555555556	0.00555555555555556	0.149048625792812	0	66884
25025120500	2016	0.0472222222222222	7.07635009310987	2.97951582867784	0.0201612903225806	13.780260707635	13	0.455645161290323	0.0113989637305699	0.0137420718816068	0.0277777777777778	0.0305555555555556	0.327461139896373	0.149048625792812	68413
25025120500	2017	0.0527777777777778	5.21415270018622	2.97951582867784	0.0227272727272727	8.56610800744879	13	0.58300395256917	0.0201612903225806	0.0113989637305699	0.0472222222222222	0.0277777777777778	0.455645161290323	0.327461139896373	75875
25025120600	2011	0.0111607142857143	5.70993528740008	2.28397411496003	0.00534283170080142	8.75523410734678	13	0.0276046304541407	NA	NA	NA	NA	NA	NA	85465
25025120600	2012	0.00446428571428571	4.99231950844854	4.60829493087558	0.0017905102954342	9.60061443932412	13	0.129811996418979	0.00534283170080142	NA	0.0111607142857143	NA	0.0276046304541407	NA	84236
25025120600	2013	0.0111607142857143	14.7286821705426	8.52713178294574	0.00455788514129444	52.3255813953488	13	0.142206016408387	0.0017905102954342	0.00534283170080142	0.00446428571428571	0.0111607142857143	0.129811996418979	0.0276046304541407	89628
25025120600	2014	0.0111607142857143	11.2172829248027	8.30909846281678	0.00460829493087558	40.7145824678022	13	0.182488479262673	0.00455788514129444	0.0017905102954342	0.0111607142857143	0.00446428571428571	0.142206016408387	0.129811996418979	100599
25025120600	2015	0.0267857142857143	6.91742325983571	2.59403372243839	0.0127853881278539	6.05274535235625	13	0.265753424657534	0.00460829493087558	0.00455788514129444	0.0111607142857143	0.0111607142857143	0.182488479262673	0.142206016408387	101585
25025120600	2016	0.0491071428571429	8.21444012105491	2.59403372243839	0.0230202578268877	5.62040639861651	13	0.4548802946593	0.0127853881278539	0.00460829493087558	0.0267857142857143	0.0111607142857143	0.265753424657534	0.182488479262673	99911
25025120600	2017	0.0424107142857143	3.89105058365759	1.72935581495893	0.0227057710501419	6.48508430609598	13	0.48155156102176	0.0230202578268877	0.0127853881278539	0.0491071428571429	0.0267857142857143	0.4548802946593	0.265753424657534	107955
25025120700	2011	0.00396825396825397	7.28029121164847	1.5600624024961	0.000970873786407767	12.4804992199688	13	0	NA	NA	NA	NA	NA	NA	72746
25025120700	2012	0.00793650793650794	4.90196078431373	1.96078431372549	0.00185873605947955	11.2745098039216	13	0	0.000970873786407767	NA	0.00396825396825397	NA	0	NA	73295
25025120700	2013	0.00793650793650794	4.64037122969838	1.85614849187935	0.0028169014084507	12.9930394431555	13	0.000938967136150235	0.00185873605947955	0.000970873786407767	0.00793650793650794	0.00396825396825397	0	0	76098
25025120700	2014	0.0357142857142857	5.4421768707483	1.8140589569161	0.00848256361922714	10.8843537414966	13	0.00282752120640905	0.0028169014084507	0.00185873605947955	0.00793650793650794	0.00793650793650794	0.000938967136150235	0	82321
25025120700	2015	0.0198412698412698	6.11086861632475	0.436490615451768	0.00636942675159236	6.98384984722828	13	0.0609645131938126	0.00848256361922714	0.0028169014084507	0.0357142857142857	0.00793650793650794	0.00282752120640905	0.000938967136150235	82763
25025120700	2016	0.0357142857142857	4.36490615451768	1.74596246180707	0.00990990990990991	10.0392841553907	13	0.152252252252252	0.00636942675159236	0.00848256361922714	0.0198412698412698	0.0357142857142857	0.0609645131938126	0.00282752120640905	85788
25025120700	2017	0.0674603174603175	3.92841553906591	1.74596246180707	0.0189189189189189	10.0392841553907	13	0.130630630630631	0.00990990990990991	0.00636942675159236	0.0357142857142857	0.0198412698412698	0.152252252252252	0.0609645131938126	89375
25025130100	2011	0.00163934426229508	4.50075012502084	0.500083347224537	0.00122249388753056	6.16769461576929	22	0	NA	NA	NA	NA	NA	NA	76464
25025130100	2012	0	3.14257360238174	0.826993053258353	0	9.59311941779689	22	0	0.00122249388753056	NA	0.00163934426229508	NA	0	NA	86923
25025130100	2013	0.000546448087431694	4.14301058769372	1.68789320239374	0.000366300366300366	6.44468313641246	22	0.000732600732600733	0	0.00122249388753056	0	0.00163934426229508	0	0	83621
25025130100	2014	0.00163934426229508	5.64799267287437	0.915890703709357	0.00106685633001422	4.73210196916501	22	0.00497866287339972	0.000366300366300366	0	0.000546448087431694	0	0.000732600732600733	0	80923
25025130100	2015	0.00218579234972678	3.92038600723764	0.60313630880579	0.0013684570646596	4.67430639324487	22	0.00239479986315429	0.00106685633001422	0.000366300366300366	0.00163934426229508	0.000546448087431694	0.00497866287339972	0.000732600732600733	79844
25025130100	2016	0.00437158469945355	3.1664656212304	0	0.00269905533063428	4.37273823884198	22	0.016531713900135	0.0013684570646596	0.00106685633001422	0.00218579234972678	0.00163934426229508	0.00239479986315429	0.00497866287339972	81563
25025130100	2017	0.00546448087431694	3.31724969843185	0.452352231604343	0.00462809917355372	4.67430639324487	22	0.0452892561983471	0.00269905533063428	0.0013684570646596	0.00437158469945355	0.00218579234972678	0.016531713900135	0.00239479986315429	84025
25025130200	2011	0.00126262626262626	7.23182000803536	2.00883889112093	0.00104058272632674	8.03535556448373	22	0	NA	NA	NA	NA	NA	NA	102328
25025130200	2012	0	4.55535749653397	2.3767082590612	0	6.73400673400673	22	0	0.00104058272632674	NA	0.00126262626262626	NA	0	NA	101016
25025130200	2013	0.00126262626262626	6.58945686900958	2.3961661341853	0.00103626943005181	8.18690095846645	22	0	0	0.00104058272632674	0	0.00126262626262626	0	0	106321
25025130200	2014	0.00126262626262626	5.18341307814992	1.79425837320574	0.00104602510460251	6.18022328548644	22	0.00104602510460251	0.00103626943005181	0	0.00126262626262626	0	0	0	103476
25025130200	2015	0.00252525252525253	3.79578667678876	1.51831467071551	0.00205128205128205	3.79578667678876	22	0.022051282051282	0.00104602510460251	0.00103626943005181	0.00126262626262626	0.00126262626262626	0.00104602510460251	0	100952
25025130200	2016	0.00441919191919192	2.08768267223382	2.65705067375213	0.00354251012145749	6.07325868286202	22	0.0313765182186235	0.00205128205128205	0.00104602510460251	0.00252525252525253	0.00126262626262626	0.022051282051282	0.00104602510460251	103438
25025130200	2017	0.00694444444444444	3.9855760106282	0.759157335357753	0.0055	6.64262668438034	22	0.0685	0.00354251012145749	0.00205128205128205	0.00441919191919192	0.00252525252525253	0.0313765182186235	0.022051282051282	106966
25025130300	2011	0	9.47867298578199	2.3696682464455	0	7.10900473933649	22	0	NA	NA	NA	NA	NA	NA	87477
25025130300	2012	0	3.19488817891374	2.12992545260916	0	9.58466453674121	22	0	0	NA	0	NA	0	NA	102115
25025130300	2013	0.00252365930599369	6.1965811965812	1.70940170940171	0.00220507166482911	12.1794871794872	22	0	0	0	0	0	0	0	105735
25025130300	2014	0.00189274447949527	5.22875816993464	2.61437908496732	0.00167130919220056	7.84313725490196	22	0	0.00220507166482911	0	0.00252365930599369	0	0	0	112262
25025130300	2015	0.000630914826498423	6.39522489874227	1.49221914303986	0.000551267916207277	7.24792155190791	22	0.00220507166482911	0.00167130919220056	0.00220507166482911	0.00189274447949527	0.00252365930599369	0	0	108472
25025130300	2016	0.00504731861198738	5.96887657215945	2.98443828607973	0.00434546442151005	6.60839906203368	22	0.0787615426398696	0.000551267916207277	0.00167130919220056	0.000630914826498423	0.00189274447949527	0.00220507166482911	0	114697
25025130300	2017	0.0082018927444795	6.39522489874227	2.13174163291409	0.00682773109243697	5.75570240886804	22	0.106617647058824	0.00434546442151005	0.000551267916207277	0.00504731861198738	0.000630914826498423	0.0787615426398696	0.00220507166482911	108000
25025130402	2011	0	5.68297138217982	1.0148163182464	0	5.88593464582911	22	0	NA	NA	NA	NA	NA	NA	76303
25025130402	2012	0.00231080300404391	5.47945205479452	2.34833659491194	0.00181735574738755	6.06653620352251	22	0	0	NA	0	NA	0	NA	78207
25025130402	2013	0.00173310225303293	4.88997555012225	2.24123879380603	0.00134710372698698	11.8174409127954	22	0.017961383026493	0.00181735574738755	0	0.00231080300404391	0	0	0	76866
25025130402	2014	0	5.55445348145209	1.58698670898631	0	8.53005356080143	22	0.0258121940364931	0.00134710372698698	0.00181735574738755	0.00173310225303293	0.00231080300404391	0.017961383026493	0	71875
25025130402	2015	0.00231080300404391	5.51398188263096	2.95391886569516	0.00174978127734033	7.87711697518708	22	0.0476815398075241	0	0.00134710372698698	0	0.00173310225303293	0.0258121940364931	0.017961383026493	66394
25025130402	2016	0.00751010976314269	10.0433241433635	4.13548641197322	0.00567685589519651	12.0126033871603	22	0.111353711790393	0.00174978127734033	0	0.00231080300404391	0	0.0476815398075241	0.0258121940364931	66005
25025130402	2017	0.00866551126516464	4.72627018511225	2.5600630169358	0.00702678963548529	8.66482867270579	22	0.111111111111111	0.00567685589519651	0.00174978127734033	0.00751010976314269	0.00231080300404391	0.111353711790393	0.0476815398075241	69703
25025130404	2011	0	5.24762217120367	1.31190554280092	0	16.0708428993112	22	0	NA	NA	NA	NA	NA	NA	76424
25025130404	2012	0	8.46432889963724	1.20918984280532	0	12.6964933494559	22	0	0	NA	0	NA	0	NA	71250
25025130404	2013	0	8.99011087803416	2.09769253820797	0	15.8825292178604	22	0	0	0	0	0	0	0	71563
25025130404	2014	0.00148038490007402	8.10221252726706	2.18136491118729	0.00151860288534548	9.66033032097227	22	0	0	0	0	0	0	0	72564
25025130404	2015	0.00074019245003701	6.75260896255371	1.53468385512584	0.000738552437223043	9.51503990178023	22	0.0155096011816839	0.00151860288534548	0	0.00148038490007402	0	0	0	72976
25025130404	2016	0.00148038490007402	8.28729281767956	2.14855739717618	0.00142551674982181	8.28729281767956	22	0.0249465431218817	0.000738552437223043	0.00151860288534548	0.00074019245003701	0.00148038490007402	0.0155096011816839	0	62208
25025130404	2017	0.00222057735011103	5.83179864947821	2.76243093922652	0.00209937018894332	7.67341927562922	22	0.0944716585024493	0.00142551674982181	0.000738552437223043	0.00148038490007402	0.00074019245003701	0.0249465431218817	0.0155096011816839	60987
25025130406	2011	0.0015527950310559	6.08298935476863	1.30349771887899	0.000458295142071494	18.0317184444927	22	0	NA	NA	NA	NA	NA	NA	29271
25025130406	2012	0	7.56143667296786	1.70132325141777	0	17.7693761814745	22	0	0.000458295142071494	NA	0.0015527950310559	NA	0	NA	30147
25025130406	2013	0	5.92702352287461	1.66697536580848	0	13.150583441378	22	0	0	0.000458295142071494	0	0.0015527950310559	0	0	31771
25025130406	2014	0	6.19469026548673	1.76991150442478	0	10.2654867256637	22	0	0	0	0	0	0	0	40968
25025130406	2015	0.0046583850931677	8.65080685410081	2.32906338379637	0.00125470514429109	11.3125935784395	22	0.00376411543287327	0	0	0	0	0	0	41981
25025130406	2016	0.0031055900621118	5.82265845949093	1.6636167027117	0.000819336337566571	9.64897687572783	22	0.00327734535026628	0.00125470514429109	0	0.0046583850931677	0	0.00376411543287327	0	46695
25025130406	2017	0.0062111801242236	6.82082848111795	1.82997837298286	0.00159616919393456	9.64897687572783	22	0.000399042298483639	0.000819336337566571	0.00125470514429109	0.0031055900621118	0.0046583850931677	0.00327734535026628	0.00376411543287327	38676
25025140102	2011	0	15.4189944134078	0.893854748603352	0	18.9944134078212	12	0	NA	NA	NA	NA	NA	NA	57336
25025140102	2012	0	8.57920066959615	2.09248796819418	0	17.1584013391923	12	0	0	NA	0	NA	0	NA	64766
25025140102	2013	0	9.36170212765957	2.76595744680851	0	26.5957446808511	12	0	0	0	0	0	0	0	53641
25025140102	2014	0	10.7121602856576	2.38048006347947	0	18.0519738147193	12	0	0	0	0	0	0	0	63607
25025140102	2015	0	11.3938473224459	0.569692366122294	0	13.6726167869351	12	0	0	0	0	0	0	0	65457
25025140102	2016	0	6.26661602734523	1.51917964299278	0	11.9635396885682	12	0	0	0	0	0	0	0	71250
25025140102	2017	0	8.16559058108621	0.759589821496392	0	9.8746676794531	12	0	0	0	0	0	0	0	74972
25025140105	2011	0	6.30252100840336	1.83823529411765	0	16.281512605042	12	0	NA	NA	NA	NA	NA	NA	74205
25025140105	2012	0	9.04424346125642	1.46663407479834	0	13.199706673185	12	0	0	NA	0	NA	0	NA	74038
25025140105	2013	0	7.00525394045534	3.00225168876658	0	23.7678258694021	12	0	0	0	0	0	0	0	62318
25025140105	2014	0.00087260034904014	11.7107942973523	1.0183299389002	0.000749063670411985	12.7291242362525	12	0	0	0	0	0	0	0	65375
25025140105	2015	0	8.67678958785249	1.92817546396722	0	9.3998553868402	12	0	0.000749063670411985	0	0.00087260034904014	0	0	0	72945
25025140105	2016	0.00349040139616056	7.95372378886479	0.964087731983611	0.00281888653981677	11.8100747167992	12	0.0239605355884426	0	0.000749063670411985	0	0.00087260034904014	0	0	76285
25025140105	2017	0.0043630017452007	5.30248252590986	1.44613159797542	0.00348189415041783	11.3280308508074	12	0.0431754874651811	0.00281888653981677	0	0.00349040139616056	0	0.0239605355884426	0	85139
25025140106	2011	0	4.07955124936257	2.54971953085161	0	15.80826109128	17	0	NA	NA	NA	NA	NA	NA	27841
25025140106	2012	0	3.28587075575027	3.28587075575027	0	12.0481927710843	17	0	0	NA	0	NA	0	NA	28633
25025140106	2013	0	5.3276505061268	3.72935535428876	0	13.8518913159297	17	0	0	0	0	0	0	0	32500
25025140106	2014	0	7.32217573221757	1.04602510460251	0	16.2133891213389	17	0	0	0	0	0	0	0	30625
25025140106	2015	0	10.5553005966039	0.917852225791648	0	10.0963744837081	17	0	0	0	0	0	0	0	37813
25025140106	2016	0.0103092783505155	6.42496558054153	1.8357044515833	0.00109529025191676	14.2267094997705	17	0.0131434830230011	0	0	0	0	0	0	33185
25025140106	2017	0.0412371134020619	8.26067003212483	0.458926112895824	0.00522466039707419	11.9320789352914	17	0.0783699059561129	0.00109529025191676	0	0.0103092783505155	0	0.0131434830230011	0	37195
25025140107	2011	0	11.1495578623606	6.9204152249135	0	14.9942329873126	12	0	NA	NA	NA	NA	NA	NA	52829
25025140107	2012	0.00420757363253857	13.1124913733609	7.2463768115942	0.00273722627737226	16.9082125603865	12	0	0	NA	0	NA	0	NA	52009
25025140107	2013	0	9.95879120879121	11.3324175824176	0	21.6346153846154	12	0.00370713623725672	0.00273722627737226	0	0.00420757363253857	0	0	0	58539
25025140107	2014	0.00140252454417952	15.4028436018957	5.13428120063191	0.000933706816059757	25.6714060031596	12	0.0130718954248366	0	0.00273722627737226	0	0.00420757363253857	0.00370713623725672	0	63621
25025140107	2015	0.00561009817671809	13.3928571428571	2.60416666666667	0.003584229390681	13.3928571428571	12	0.0241935483870968	0.000933706816059757	0	0.00140252454417952	0	0.0130718954248366	0.00370713623725672	62909
25025140107	2016	0.00140252454417952	7.8125	1.48809523809524	0.000917431192660551	11.5327380952381	12	0.0293577981651376	0.003584229390681	0.000933706816059757	0.00561009817671809	0.00140252454417952	0.0241935483870968	0.0130718954248366	65000
25025140107	2017	0.00140252454417952	7.44047619047619	1.11607142857143	0.000907441016333938	10.0446428571429	12	0.0272232304900181	0.000917431192660551	0.003584229390681	0.00140252454417952	0.00561009817671809	0.0293577981651376	0.0241935483870968	68500
25025140201	2011	0	6.67222685571309	2.50208507089241	0	13.3444537114262	12	0	NA	NA	NA	NA	NA	NA	60000
25025140201	2012	0.00180831826401447	5.78512396694215	1.2396694214876	0.00102669404517454	14.0495867768595	12	0	0	NA	0	NA	0	NA	70446
25025140201	2013	0	13.9358108108108	5.91216216216216	0	17.3141891891892	12	0	0.00102669404517454	0	0.00180831826401447	0	0	0	76567
25025140201	2014	0.0126582278481013	10.4297037964122	2.92031706299541	0.00729166666666667	17.104714226116	12	0.003125	0	0.00102669404517454	0	0.00180831826401447	0	0	76976
25025140201	2015	0.0054249547920434	10.2258201959949	0.426075841499787	0.00308959835221421	7.66936514699617	12	0.00720906282183316	0.00729166666666667	0	0.0126582278481013	0	0.003125	0	79450
25025140201	2016	0.00904159132007233	8.52151682999574	1.27822752449936	0.00510204081632653	14.9126544524925	12	0.0142857142857143	0.00308959835221421	0.00729166666666667	0.0054249547920434	0.0126582278481013	0.00720906282183316	0.003125	77832
25025140201	2017	0.0144665461121157	14.9126544524925	2.13037920749893	0.0082135523613963	17.4691095014913	12	0.0236139630390144	0.00510204081632653	0.00308959835221421	0.00904159132007233	0.0054249547920434	0.0142857142857143	0.00720906282183316	77000
25025140202	2011	0	7.07585979924305	1.8101036695738	0	8.88596346881685	12	0	NA	NA	NA	NA	NA	NA	66900
25025140202	2012	0	9.49263502454992	1.96399345335516	0	15.8756137479542	12	0	0	NA	0	NA	0	NA	72390
25025140202	2013	0.00137080191912269	12.1855960006249	1.87470707701922	0.000934142923867352	18.7470707701922	12	0.00513778608127043	0	0	0	0	0	0	66042
25025140202	2014	0.000685400959561343	7.0041388092964	1.7510347023241	0.000466417910447761	16.077682266794	12	0.00699626865671642	0.000934142923867352	0	0.00137080191912269	0	0.00513778608127043	0	71570
25025140202	2015	0.00342700479780672	6.13026819923372	1.37931034482759	0.00226860254083485	10.1149425287356	12	0.0235934664246824	0.000466417910447761	0.000934142923867352	0.000685400959561343	0.00137080191912269	0.00699626865671642	0.00513778608127043	71919
25025140202	2016	0.00411240575736806	6.59003831417624	1.0727969348659	0.00313059033989267	11.0344827586207	12	0.0675313059033989	0.00226860254083485	0.000466417910447761	0.00342700479780672	0.000685400959561343	0.0235934664246824	0.00699626865671642	67359
25025140202	2017	0.00548320767649075	8.27586206896552	1.83908045977011	0.0039232781168265	9.34865900383142	12	0.047079337401918	0.00313059033989267	0.00226860254083485	0.00411240575736806	0.00342700479780672	0.0675313059033989	0.0235934664246824	74048
25025140300	2011	0	12.5696101829753	5.0914876690533	0	28.321400159109	12	0	NA	NA	NA	NA	NA	NA	54640
25025140300	2012	0	15.29244836828	6.30616427557938	0	29.7966262021126	12	0	0	NA	0	NA	0	NA	50274
25025140300	2013	0.00072992700729927	12.298682284041	9.51683748169839	0.000398406374501992	33.9677891654466	12	0	0	0	0	0	0	0	58870
25025140300	2014	0.00291970802919708	14.2220945266485	5.60264329837667	0.00160384923817161	31.4609969831921	12	0.00481154771451484	0.000398406374501992	0	0.00072992700729927	0	0	0	50703
25025140300	2015	0.00364963503649635	15.7587284336367	4.48308653715528	0.0019546520719312	23.3663904360821	12	0.0140734949179046	0.00160384923817161	0.000398406374501992	0.00291970802919708	0.00072992700729927	0.00481154771451484	0	44771
25025140300	2016	0.00510948905109489	11.683195218041	2.85287325091699	0.00275049115913556	19.1550061132998	12	0.0550098231827112	0.0019546520719312	0.00160384923817161	0.00364963503649635	0.00291970802919708	0.0140734949179046	0.00481154771451484	54505
25025140300	2017	0.00875912408759124	13.9926640402119	4.21138432278223	0.00451637184794881	18.2040483629942	12	0.109522017312759	0.00275049115913556	0.0019546520719312	0.00510948905109489	0.00364963503649635	0.0550098231827112	0.0140734949179046	61211
25025140400	2011	0	10.1883663073096	2.01397938632863	0	15.2825494609643	12	0	NA	NA	NA	NA	NA	NA	52644
25025140400	2012	0	8.34476451760402	2.28623685413809	0	16.4609053497942	12	0	0	NA	0	NA	0	NA	51148
25025140400	2013	0	9.08221797323136	2.03154875717017	0	18.2839388145315	12	0	0	0	0	0	0	0	58508
25025140400	2014	0.000981836033382425	8.80615316018281	1.00323263850184	0.000662471016893011	17.8352469066994	12	0.000331235508446505	0	0	0	0	0	0	58690
25025140400	2015	0.00147275405007364	10.9714285714286	1.82857142857143	0.000992391663910023	17.0285714285714	12	0.00463116109824677	0.000662471016893011	0	0.000981836033382425	0	0.000331235508446505	0	63500
25025140400	2016	0.00343642611683849	14.9714285714286	1.48571428571429	0.0022898266274125	10.4	12	0.0248609748119071	0.000992391663910023	0.000662471016893011	0.00147275405007364	0.000981836033382425	0.00463116109824677	0.000331235508446505	68042
25025140400	2017	0.00736377025036819	9.25714285714286	2.85714285714286	0.00579523502897617	12.5714285714286	12	0.0808113329040567	0.0022898266274125	0.000992391663910023	0.00343642611683849	0.00147275405007364	0.0248609748119071	0.00463116109824677	70739
25025981100	2011	0.0192307692307692	NA	NA	0.0454545454545455	NA	17	0	NA	NA	NA	NA	NA	NA	15385
25025981100	2012	0	NA	NA	0	NA	17	0	0.0454545454545455	NA	0.0192307692307692	NA	0	NA	10446
25025981100	2013	0.0192307692307692	5.03355704697987	1.67785234899329	0.012987012987013	23.489932885906	17	0	0	0.0454545454545455	0	0.0192307692307692	0	0	10809
25025981100	2014	0	9.07441016333938	0	0	16.3339382940109	17	0	0.012987012987013	0	0.0192307692307692	0	0	0	12813
25025981100	2015	0.0384615384615385	NA	NA	0.0178571428571429	NA	17	0.0416666666666667	0	0.012987012987013	0	0.0192307692307692	0	0	29545
25025981100	2016	0.0384615384615385	NA	NA	0.0136054421768707	NA	17	0.272108843537415	0.0178571428571429	0	0.0384615384615385	0	0.0416666666666667	0	36979
25025981100	2017	0.0192307692307692	NA	NA	0.0206185567010309	NA	17	0.34020618556701	0.0136054421768707	0.0178571428571429	0.0384615384615385	0.0384615384615385	0.272108843537415	0.0416666666666667	36023
